# Supplementary material for: 5-(Adamantan-1-yl)-3-[(4-fluoro­anilino)meth­yl]-2,3-di­hydro-1,3,4-oxa­diazole-2-thione
Source: Acta Crystallogr Sect E Struct Rep Online. 2013 Apr 13;69(Pt 5):o730. doi: 10.1107/S1600536813009823 (PMC3648262; doi:10.1107/S1600536813009823)
Supplement: Supplementary file 2 [file e-69-0o730-Isup2.hkl]

#
# h,k,l, Fc-squared, Fo-squared, sigma(Fo-squared) and status flag
#
data_I
_shelx_title '  P212121   Racemic twin, 1501 Friedel pairs'
_shelx_refln_list_code          4
_shelx_F_calc_maximum      168.71
_exptl_crystal_F_000       760.00
_reflns_d_resolution_high  0.7680
 
loop_
 _symmetry_equiv_pos_as_xyz
 'x, y, z'
 '-x+1/2, -y, z+1/2'
 '-x, y+1/2, -z+1/2'
 'x+1/2, -y+1/2, -z'
 
_cell_length_a     7.1683
_cell_length_b    10.6621
_cell_length_c    23.5923
_cell_angle_alpha  90.000
_cell_angle_beta   90.000
_cell_angle_gamma  90.000
 
_shelx_F_squared_multiplier     1.000
 
loop_
 _refln_index_h
 _refln_index_k
 _refln_index_l
 _refln_F_squared_calc
 _refln_F_squared_meas
 _refln_F_squared_sigma
 _refln_observed_status
   2   0   0     1332.30     1350.61     26.63 o
   4   0   0       72.77       82.51      9.65 o
   6   0   0      104.57       86.26     18.44 o
   8   0   0      153.60      158.46     31.09 o
   1   1   0      191.45      186.83     13.86 o
   2   1   0        5.79        5.53      2.68 o
   3   1   0     2224.64     2445.61     45.13 o
   4   1   0      737.31      760.34     26.12 o
   5   1   0      653.34      748.34     25.20 o
   6   1   0      141.52      154.25     13.97 o
   7   1   0        0.14       -7.31      7.31 o
   8   1   0       26.16       29.47     10.38 o
   9   1   0        4.08       -6.99     12.75 o
   0   2   0     7444.37     7434.55     97.96 o
   1   2   0     7430.43     6522.26     73.09 o
   2   2   0       92.74       89.37      8.84 o
   3   2   0      125.78      120.57      9.94 o
   4   2   0       97.42      120.20     11.74 o
   5   2   0      271.95      253.09     14.95 o
   6   2   0       44.87       36.67      7.62 o
   7   2   0        7.57        7.06      7.37 o
   8   2   0       30.37       21.59     20.59 o
   9   2   0       15.46       10.85      6.99 o
   1   3   0       71.40       74.75      5.43 o
   2   3   0      495.21      566.88     20.84 o
   3   3   0      736.70      830.02     29.90 o
   4   3   0       70.68       71.33      8.85 o
   5   3   0        0.95       -0.14      2.89 o
   6   3   0        0.14       -0.30      4.45 o
   7   3   0       10.45       36.61     16.12 o
   8   3   0        4.82        4.97      7.14 o
   9   3   0        0.30       -0.17      6.36 o
   0   4   0     2070.62     2082.47     46.39 o
   1   4   0     2675.08     2469.69     26.30 o
   2   4   0     1018.42      990.10     24.43 o
   3   4   0     1234.40     1204.75     50.13 o
   4   4   0       12.57        9.28      7.50 o
   5   4   0       84.25       78.87     10.48 o
   6   4   0      210.68      253.67     16.84 o
   7   4   0       70.69       95.21     22.57 o
   8   4   0       11.74       20.52     10.59 o
   1   5   0      582.53      612.54     14.55 o
   2   5   0      936.81      905.29     24.83 o
   3   5   0        3.62        0.59      1.93 o
   4   5   0       44.35       39.08      6.49 o
   5   5   0        7.85        7.19      6.79 o
   6   5   0       29.98       32.78      8.28 o
   7   5   0       30.46       38.06     14.48 o
   8   5   0       35.23       24.04     14.34 o
   0   6   0      183.80      202.43     11.42 o
   1   6   0        0.83        5.29      1.80 o
   2   6   0     1647.90     1753.63     33.25 o
   3   6   0       35.94       49.84      7.52 o
   4   6   0       27.78       31.67      8.96 o
   5   6   0      232.19      197.77     22.03 o
   6   6   0      256.37      268.64     35.18 o
   7   6   0        0.96       12.15     10.04 o
   8   6   0        0.34       13.56     11.41 o
   1   7   0      418.42      408.75     12.58 o
   2   7   0      251.00      261.11     11.97 o
   3   7   0       32.38       25.09      5.79 o
   4   7   0       76.01      107.98     16.04 o
   5   7   0      162.64      148.99     19.12 o
   6   7   0        2.56        2.80      6.45 o
   7   7   0       36.06       38.83     15.53 o
   8   7   0        5.27        2.13      6.81 o
   0   8   0        8.10       13.18      5.21 o
   1   8   0      282.34      272.44     12.22 o
   2   8   0       44.84       47.95      6.06 o
   3   8   0       46.18       50.64      9.92 o
   4   8   0       45.11       68.61     13.22 o
   5   8   0       49.43       59.51     17.51 o
   6   8   0        1.99        0.70      4.54 o
   7   8   0       15.10      236.15     39.17 o
   1   9   0       21.78       33.00      5.26 o
   2   9   0       13.90       12.37      4.32 o
   3   9   0        5.49        3.45      3.62 o
   4   9   0      102.07       91.02     11.00 o
   5   9   0       34.37       43.88     11.76 o
   6   9   0        5.33        9.66      8.26 o
   7   9   0       25.22       34.70     15.39 o
   0  10   0       17.17       33.27     13.87 o
   1  10   0       18.15       19.90      5.57 o
   2  10   0       10.82       10.80      4.24 o
   3  10   0        0.58        6.65      6.07 o
   4  10   0       19.50       25.75      6.28 o
   5  10   0        9.10       25.20      9.59 o
   6  10   0        6.69       14.98      9.65 o
   1  11   0       17.98       17.27      7.03 o
   2  11   0       34.63       42.19      8.48 o
   3  11   0       17.33       10.32      3.98 o
   4  11   0       23.83       28.51     10.65 o
   5  11   0        1.92       -1.95      4.94 o
   0  12   0       10.79       25.38     12.10 o
   1  12   0        0.86        1.13      3.58 o
   2  12   0        0.66        3.13      3.74 o
   3  12   0        2.26       -0.36      4.93 o
   4  12   0        0.31        7.63      6.18 o
   1  13   0        7.99       13.04      7.98 o
   2  13   0        3.70      -12.57     12.57 o
   3  13   0        0.19       30.47     24.11 o
   1   0   1      972.69      817.17     22.14 o
   2   0   1      903.24      804.96     15.94 o
   3   0   1      908.82      929.40     19.45 o
   4   0   1        1.11        6.56      2.18 o
   5   0   1        6.11        2.79      2.34 o
   6   0   1      290.98      289.24     20.40 o
   7   0   1       42.03       40.08     10.27 o
   8   0   1       21.36       30.78     13.27 o
   9   0   1        0.06       -1.65      3.92 o
  -9   1   1       11.38       15.95      9.70 o
  -8   1   1      118.73      148.93     20.70 o
  -7   1   1       16.31       23.47     13.09 o
  -6   1   1       59.80       53.17      8.47 o
  -5   1   1       30.33       47.45      6.62 o
  -4   1   1       97.79       94.14      9.22 o
  -3   1   1       47.17       36.51      4.61 o
  -2   1   1       28.57       31.72      4.76 o
   1   1   1      149.56      122.98     12.18 o
   2   1   1       29.83       27.65      2.91 o
   3   1   1       47.71       39.12      5.52 o
   4   1   1       97.77       95.76      8.72 o
   5   1   1       30.15       29.39      4.86 o
   6   1   1       59.90       60.19      8.90 o
   7   1   1       16.71       20.12      8.70 o
   8   1   1      118.77      140.11     32.48 o
   9   1   1       11.29        8.44      5.46 o
  -9   2   1        0.05       -0.73      9.44 o
  -8   2   1        0.64        9.67     10.07 o
  -7   2   1       43.30       44.87     15.53 o
  -6   2   1      191.98      173.10     15.53 o
  -5   2   1      577.40      595.79     25.92 o
  -4   2   1      224.53      221.01     20.38 o
  -1   2   1      315.65      264.13     14.47 o
   0   2   1    13205.50    12847.77     81.66 o
   1   2   1      316.94      283.93      8.44 o
   2   2   1      342.30      362.02     14.16 o
   3   2   1      583.10      582.88     17.95 o
   4   2   1      223.94      205.96     10.82 o
   5   2   1      576.43      577.41     26.42 o
   6   2   1      191.30      174.20     15.22 o
   7   2   1       43.58       40.92     13.65 o
   8   2   1        0.65        2.68      8.22 o
   9   2   1        0.06        3.46      5.72 o
  -9   3   1       23.24       22.78     10.12 o
  -8   3   1        6.67       -0.22      4.79 o
  -7   3   1      256.13      268.82     37.31 o
  -6   3   1       89.61       93.61     13.76 o
  -5   3   1      195.42      239.76     20.06 o
  -4   3   1      290.73      273.42     17.18 o
  -3   3   1      369.13      388.62     28.38 o
  -2   3   1      852.33      847.81     25.17 o
  -1   3   1     3964.01     3448.17     49.59 o
   0   3   1        8.33        6.39      1.53 o
   1   3   1     3974.19     3392.71     43.63 o
   2   3   1      854.32      853.95     19.54 o
   3   3   1      367.90      352.99     17.13 o
   4   3   1      290.35      293.98     13.95 o
   5   3   1      196.83      224.92     14.08 o
   6   3   1       89.41       75.12     12.36 o
   7   3   1      257.33      256.54     36.47 o
   8   3   1        6.67        3.24      5.79 o
   9   3   1       23.07       22.55     10.53 o
  -8   4   1       23.49       31.45     12.95 o
  -7   4   1       12.18       21.51     11.84 o
  -6   4   1      245.39      265.74     23.37 o
  -5   4   1       81.09       95.25     11.96 o
  -4   4   1       63.89       61.20     13.57 o
  -3   4   1      768.04      828.48     30.65 o
  -2   4   1      685.51      724.80     24.80 o
  -1   4   1     1060.31     1042.52     16.89 o
   0   4   1      254.51      260.12      7.28 o
   1   4   1     1060.58     1054.20     21.58 o
   2   4   1      680.68      705.97     20.81 o
   3   4   1      769.95      816.02     25.61 o
   4   4   1       64.50       51.44     10.31 o
   5   4   1       81.17       87.87      8.77 o
   6   4   1      245.78      254.60     33.14 o
   7   4   1       12.08       25.17     12.82 o
   8   4   1       23.61       30.63     14.62 o
  -8   5   1       12.96        6.62     11.21 o
  -7   5   1       50.73       46.34     19.79 o
  -6   5   1      227.44      227.00     20.82 o
  -5   5   1       13.50       38.06     15.16 o
  -4   5   1        6.70        3.34      3.06 o
  -3   5   1       14.50       17.45      9.22 o
  -2   5   1     1533.50     1683.84     49.26 o
  -1   5   1      115.83      114.26      5.82 o
   0   5   1       52.65       49.88      3.64 o
   1   5   1      117.16      123.35      7.16 o
   2   5   1     1538.64     1714.02     42.13 o
   3   5   1       14.83       14.06      2.91 o
   4   5   1        6.78        2.50      5.76 o
   5   5   1       13.49       20.60     10.09 o
   6   5   1      227.82      282.37     16.63 o
   7   5   1       51.13       46.23     15.99 o
   8   5   1       13.18       16.19     11.64 o
  -8   6   1       14.00       38.60     17.45 o
  -7   6   1       16.55        9.16      7.98 o
  -6   6   1       11.13       27.80      7.00 o
  -5   6   1       80.10       72.64     17.22 o
  -4   6   1      127.94      128.14     16.13 o
  -3   6   1       58.91       61.47      6.92 o
  -2   6   1      231.29      233.28     10.51 o
  -1   6   1      269.77      315.86     10.14 o
   0   6   1      797.01      884.64     17.84 o
   1   6   1      270.85      307.68     10.55 o
   2   6   1      233.23      243.14     12.68 o
   3   6   1       58.73       59.82      9.52 o
   4   6   1      128.70      127.84     16.21 o
   5   6   1       80.06       98.14     15.99 o
   6   6   1       10.84       53.11     18.02 o
   7   6   1       16.65       11.46     10.12 o
   8   6   1       14.04       12.13     10.11 o
  -8   7   1       21.92       21.58     14.17 o
  -7   7   1       18.32       16.11     10.78 o
  -6   7   1       44.32       44.93     14.84 o
  -5   7   1       11.40       21.08      9.58 o
  -4   7   1      240.19      263.54     40.98 o
  -3   7   1       58.80       45.22      7.11 o
  -2   7   1      365.07      371.78     13.99 o
  -1   7   1      161.69      156.32      7.81 o
   0   7   1        3.07        3.70      2.15 o
   1   7   1      162.55      178.23      9.83 o
   2   7   1      364.83      378.98     16.70 o
   3   7   1       58.44       54.97     10.89 o
   4   7   1      240.73      280.82     32.52 o
   5   7   1       11.52       25.45      9.05 o
   6   7   1       44.11       36.23     16.06 o
   7   7   1       18.41       31.21     13.13 o
   8   7   1       22.22       24.49     14.04 o
  -7   8   1        5.28        3.97      8.00 o
  -6   8   1        2.01       -4.11      5.93 o
  -5   8   1       79.14       71.03     17.33 o
  -4   8   1       84.92       97.47     15.03 o
  -3   8   1       31.32       40.49      9.85 o
  -2   8   1       25.24       29.48      4.83 o
  -1   8   1        2.34        6.80      3.30 o
   0   8   1        6.58        6.61      2.07 o
   1   8   1        2.46        4.64      2.96 o
   2   8   1       25.08       19.02      3.74 o
   3   8   1       31.88       42.84      7.16 o
   4   8   1       84.88      101.77     15.63 o
   5   8   1       78.58       73.02     14.23 o
   6   8   1        1.96        1.37      4.18 o
   7   8   1        5.26       67.47     32.78 o
  -7   9   1       22.17       22.59     15.58 o
  -6   9   1        0.84        0.38      4.71 o
  -5   9   1       17.50       17.22      9.65 o
  -4   9   1        9.34        9.88      5.15 o
  -3   9   1       35.16       25.03      9.00 o
  -2   9   1       25.54       24.42     12.62 o
  -1   9   1      242.53      227.43     20.33 o
   0   9   1      154.26      128.75     11.69 o
   1   9   1      242.95      252.44     14.25 o
   2   9   1       25.56       19.56      5.10 o
   3   9   1       35.27       30.79      6.12 o
   4   9   1        9.27       17.46      5.05 o
   5   9   1       17.70        8.90      6.16 o
   6   9   1        0.85        5.09      7.40 o
   7   9   1       22.31       25.84     14.44 o
  -6  10   1        6.42       30.04     13.64 o
  -5  10   1       12.42       26.99     12.77 o
  -4  10   1       53.49       59.84      8.93 o
  -3  10   1       33.31       42.38      7.54 o
  -2  10   1       12.77       11.57      7.61 o
  -1  10   1       35.99       33.28      8.89 o
   0  10   1        4.23        4.38      4.10 o
   1  10   1       36.19       31.36      8.14 o
   2  10   1       12.87       17.81      4.89 o
   3  10   1       33.14       29.12      6.86 o
   4  10   1       53.42       33.10     13.92 o
   5  10   1       12.51       16.39      5.31 o
   6  10   1        6.40        9.52      7.69 o
  -5  11   1        1.36        5.28      8.99 o
  -4  11   1        4.65       16.41      7.53 o
  -3  11   1        1.18        8.16      4.71 o
  -2  11   1       46.22       43.84     10.48 o
  -1  11   1       36.11       25.45     17.06 o
   0  11   1       17.81       21.13      9.88 o
   1  11   1       36.34       29.69      6.65 o
   2  11   1       46.28       48.46      8.86 o
   3  11   1        1.18       -1.73      4.12 o
   4  11   1        4.65        0.49      4.27 o
   5  11   1        1.37        4.71      5.45 o
  -4  12   1        6.15        6.09      9.61 o
  -3  12   1        2.76        0.86     11.05 o
  -2  12   1       10.00        6.45      5.55 o
  -1  12   1        1.41       -4.70      9.50 o
   0  12   1        0.67        1.83      6.05 o
   1  12   1        1.42        2.95      6.84 o
   2  12   1       10.07       11.95      5.32 o
   3  12   1        2.77       -0.55      4.98 o
   4  12   1        6.11        2.44      4.16 o
  -3  13   1        0.85        3.16      8.55 o
  -2  13   1        0.75        2.68      8.49 o
  -1  13   1        6.92        2.41      6.52 o
   0  13   1        0.34       -9.32     10.33 o
   1  13   1        6.91        2.09      6.19 o
   2  13   1        0.73        0.04     10.73 o
   3  13   1        0.85      -14.42     14.42 o
   1   0   2     1551.01     1406.66     27.61 o
   2   0   2      434.63      379.41     20.41 o
   3   0   2       52.98       52.09      5.71 o
   4   0   2      103.95      121.51      8.19 o
   5   0   2       83.11       90.18      8.30 o
   6   0   2       37.56       26.18     11.54 o
   7   0   2       59.88       54.06     11.50 o
   8   0   2      110.27       99.61     17.44 o
   9   0   2       17.34        6.40      5.16 o
  -9   1   2        3.04        7.50      7.09 o
  -8   1   2        8.05        8.92      5.15 o
  -7   1   2       13.73       23.50     20.25 o
  -6   1   2      116.91      119.59     15.46 o
  -5   1   2      227.74      235.73     16.22 o
  -4   1   2      803.47      732.06     42.12 o
  -3   1   2      682.09      772.16     25.56 o
   1   1   2     4818.97     4488.59     42.56 o
   2   1   2     1490.17     1539.12     25.51 o
   3   1   2      678.34      764.50     23.66 o
   4   1   2      798.83      782.27     33.70 o
   5   1   2      227.61      224.02     13.68 o
   6   1   2      116.23      115.74     11.68 o
   7   1   2       13.94       21.41      5.86 o
   8   1   2        8.09        3.86      4.56 o
   9   1   2        3.02       -4.62      5.03 o
  -9   2   2       27.06       23.42     10.89 o
  -8   2   2       22.80       35.54     12.54 o
  -7   2   2       25.60       23.36     11.38 o
  -6   2   2       39.72       34.95      9.19 o
  -5   2   2      542.49      544.48     23.81 o
  -4   2   2      363.94      380.31     27.49 o
  -1   2   2      635.00      531.83     20.74 o
   0   2   2       10.07       11.43      1.29 o
   1   2   2      633.82      577.30     12.01 o
   2   2   2      981.79     1006.06     23.72 o
   3   2   2     1003.67     1117.51     18.60 o
   4   2   2      361.73      396.84     19.18 o
   5   2   2      542.02      529.57     29.22 o
   6   2   2       40.30       45.15      8.14 o
   7   2   2       25.74       11.19     10.21 o
   8   2   2       22.78       34.54     11.04 o
   9   2   2       26.87       14.37      7.94 o
  -9   3   2        1.87        2.57      4.83 o
  -8   3   2       11.55       17.49     13.39 o
  -7   3   2       58.38       55.43     16.67 o
  -6   3   2       19.02       24.77      8.80 o
  -5   3   2      361.81      369.02     36.43 o
  -4   3   2      200.01      202.80     15.28 o
  -2   3   2       44.20       38.40      7.84 o
  -1   3   2     1970.71     1811.30     40.94 o
   0   3   2       11.14       15.16      1.77 o
   1   3   2     1971.04     1961.49     29.14 o
   2   3   2       43.32       46.83      4.99 o
   3   3   2       54.73       38.64      5.75 o
   4   3   2      200.16      209.47      9.82 o
   5   3   2      357.63      383.93     24.64 o
   6   3   2       18.69       12.10      5.03 o
   7   3   2       58.72       62.05     19.96 o
   8   3   2       11.37        8.98     11.12 o
   9   3   2        1.89        5.11      8.69 o
  -8   4   2       12.12       12.49     11.90 o
  -7   4   2       77.08       89.51     22.14 o
  -6   4   2       48.38       28.69     12.26 o
  -5   4   2       99.75      113.18     21.90 o
  -4   4   2      190.82      166.86     21.69 o
  -3   4   2      116.34      100.07     15.28 o
  -2   4   2      483.40      485.97     20.27 o
  -1   4   2       40.59       38.10      3.29 o
   0   4   2     1424.09     1454.77     20.19 o
   1   4   2       42.15       45.10      4.50 o
   2   4   2      479.78      486.80     17.16 o
   3   4   2      117.27      109.67      8.69 o
   4   4   2      191.22      171.81     10.48 o
   5   4   2      100.07      102.46      8.34 o
   6   4   2       47.91       98.13     30.89 o
   7   4   2       78.17       78.79     21.28 o
   8   4   2       12.00        3.85     10.31 o
  -8   5   2       11.52       15.36     12.42 o
  -7   5   2       75.26       88.17     14.29 o
  -6   5   2        5.25       11.05      6.05 o
  -5   5   2      326.70      318.73     34.43 o
  -4   5   2      100.99       85.27     15.98 o
  -3   5   2      110.25      110.71     11.84 o
  -2   5   2      151.33      134.79      8.86 o
  -1   5   2      143.83      156.43      6.53 o
   0   5   2        0.00        2.74      1.15 o
   1   5   2      143.73      172.65      8.48 o
   2   5   2      152.43      141.11      9.93 o
   3   5   2      111.82      108.41      9.93 o
   4   5   2      100.38      105.43     14.25 o
   5   5   2      325.36      365.77     15.59 o
   6   5   2        5.08        4.29      2.87 o
   7   5   2       74.80       81.64     22.57 o
   8   5   2       11.56       31.00     15.90 o
  -8   6   2       54.63       70.04     22.16 o
  -7   6   2       10.41       13.18      6.85 o
  -6   6   2       34.09       31.01      8.29 o
  -5   6   2       17.05       21.40      9.13 o
  -4   6   2       15.11       13.08      7.51 o
  -3   6   2      273.56      277.06     14.81 o
  -2   6   2      384.40      359.76     13.42 o
  -1   6   2      271.59      293.51      9.69 o
   0   6   2      445.77      464.02     14.48 o
   1   6   2      272.29      294.48     10.36 o
   2   6   2      382.69      370.27     15.50 o
   3   6   2      273.11      286.02     17.24 o
   4   6   2       15.16       10.40      6.06 o
   5   6   2       16.88       11.96      3.93 o
   6   6   2       34.06       40.84      8.34 o
   7   6   2       10.40       11.01      7.35 o
   8   6   2       54.95       46.91     18.50 o
  -8   7   2        0.14        9.48      9.88 o
  -7   7   2       10.32       19.84     11.13 o
  -6   7   2       12.65       17.86     12.48 o
  -5   7   2        3.53       -2.15      4.64 o
  -4   7   2      181.84      200.27     28.90 o
  -3   7   2      129.23      122.54     11.96 o
  -2   7   2        0.54        5.33      2.04 o
  -1   7   2      176.77      197.66      8.20 o
   0   7   2      306.61      301.06     12.74 o
   1   7   2      175.52      200.81      9.21 o
   2   7   2        0.66        8.22      4.06 o
   3   7   2      128.97      113.28     13.91 o
   4   7   2      181.26      207.93     21.11 o
   5   7   2        3.39        8.21      5.99 o
   6   7   2       12.40       13.18      8.56 o
   7   7   2       10.33       26.99     14.11 o
   8   7   2        0.13      -13.90     13.90 o
  -7   8   2       24.41       22.38     13.95 o
  -6   8   2       23.49       31.12     13.67 o
  -5   8   2       19.45       17.22      9.05 o
  -4   8   2       77.49       68.63     13.74 o
  -3   8   2      105.13      101.90     10.08 o
  -2   8   2      119.54      109.10      8.88 o
  -1   8   2       76.56       83.89      6.21 o
   0   8   2       32.88       40.03      5.03 o
   1   8   2       77.08       78.27      7.05 o
   2   8   2      120.10      120.02      9.22 o
   3   8   2      104.70      102.16     10.80 o
   4   8   2       77.45       90.46     18.00 o
   5   8   2       19.47       22.58      8.47 o
   6   8   2       23.43       19.01      9.16 o
   7   8   2       24.44       16.11     10.44 o
  -7   9   2        3.92        8.92      8.28 o
  -6   9   2       23.21       23.34     12.43 o
  -5   9   2       15.14        9.92      6.81 o
  -4   9   2       10.55        0.82      9.63 o
  -3   9   2       37.86       39.95     10.01 o
  -2   9   2       36.79       32.29      6.83 o
  -1   9   2       47.84       45.53      9.52 o
   0   9   2      105.59      108.31     10.89 o
   1   9   2       48.22       53.08      9.70 o
   2   9   2       36.72       39.71      5.03 o
   3   9   2       37.13       32.64      5.19 o
   4   9   2       10.56        6.32      3.06 o
   5   9   2       14.90       21.17      6.35 o
   6   9   2       23.14       35.56     12.13 o
   7   9   2        3.91       12.16     12.34 o
  -6  10   2       10.91       29.97     15.02 o
  -5  10   2        3.90        1.86      5.98 o
  -4  10   2        6.95        4.98      3.56 o
  -3  10   2       22.31       38.42     10.92 o
  -2  10   2       35.58       43.80     10.68 o
  -1  10   2       70.83       46.27     16.83 o
   0  10   2       82.38       88.32     10.37 o
   1  10   2       71.28       72.73      9.96 o
   2  10   2       35.33       39.24      6.43 o
   3  10   2       22.42       23.49      6.00 o
   4  10   2        6.89        7.31      6.34 o
   5  10   2        3.96        5.41      3.55 o
   6  10   2       10.98       26.26     14.17 o
  -5  11   2        4.23        5.24      9.49 o
  -4  11   2       15.94       11.49      8.56 o
  -3  11   2       26.68       22.35      6.27 o
  -2  11   2        4.43        4.56      6.27 o
  -1  11   2        2.18        2.92      5.27 o
   0  11   2       20.99        3.02     16.10 o
   1  11   2        2.14        8.24      4.73 o
   2  11   2        4.39       -0.24      2.86 o
   3  11   2       26.67       33.07      7.69 o
   4  11   2       15.85       18.51      5.73 o
   5  11   2        4.26       -2.77      6.86 o
  -4  12   2        1.77       -6.99      7.65 o
  -3  12   2        0.30        2.27     10.39 o
  -2  12   2       11.77        9.34     11.05 o
  -1  12   2        1.44        4.98      8.89 o
   0  12   2       14.31       23.06      9.52 o
   1  12   2        1.44        2.54      4.05 o
   2  12   2       11.83        4.17      4.97 o
   3  12   2        0.31       -0.90      5.58 o
   4  12   2        1.75       -6.48      6.60 o
  -2  13   2        4.42        7.52     10.87 o
  -1  13   2        4.06        5.51      8.52 o
   0  13   2        0.48       -8.74      8.74 o
   1  13   2        4.08       -8.55      9.79 o
   2  13   2        4.44        0.13      6.27 o
   3  13   2        0.65        0.46     12.04 o
   1   0   3     3678.36     3508.60     36.89 o
   2   0   3     4709.41     4556.52     53.98 o
   3   0   3     2961.26     2937.04     51.62 o
   4   0   3        0.37        1.41      2.22 o
   5   0   3       26.17       30.55      5.49 o
   6   0   3       33.39       27.64     10.39 o
   7   0   3       29.70       34.20      9.22 o
   8   0   3        4.58        4.84      5.71 o
   9   0   3        0.04       12.07      8.92 o
  -9   1   3       33.92       30.19     12.56 o
  -8   1   3       19.53        7.27      4.68 o
  -7   1   3       30.42       30.60     11.89 o
  -6   1   3       96.76       79.54     18.01 o
  -5   1   3       55.47       69.37      9.08 o
  -4   1   3       86.13       95.08     10.44 o
  -3   1   3      114.33      102.62      9.96 o
  -2   1   3     1334.30     1303.12     41.84 o
   0   1   3     1512.74     1438.89     28.20 o
   1   1   3    28462.36    27639.55    108.96 o
   2   1   3     1342.56     1370.27     44.41 o
   3   1   3      115.39      115.81     12.42 o
   4   1   3       85.67       92.76     18.11 o
   5   1   3       56.17       49.94      7.09 o
   6   1   3       98.32       91.83     10.36 o
   7   1   3       30.45       26.04      5.81 o
   8   1   3       19.27       26.23      8.81 o
   9   1   3       33.78       46.89     13.30 o
  -9   2   3        3.81       -5.90     13.31 o
  -8   2   3       11.33        5.08      7.72 o
  -7   2   3        0.91        0.39      4.77 o
  -6   2   3       14.72       19.40      6.78 o
  -5   2   3        6.98        2.28      7.25 o
  -4   2   3      394.20      360.89     27.72 o
   0   2   3      268.51      284.00     11.08 o
   1   2   3     2346.92     2093.90     23.33 o
   2   2   3     5171.42     5394.99     47.68 o
   3   2   3     1167.74     1219.67     18.12 o
   4   2   3      394.88      376.87     18.51 o
   5   2   3        6.77       11.44      7.71 o
   6   2   3       14.95       46.83     59.91 o
   7   2   3        0.96       -8.76      8.76 o
   8   2   3       11.14       22.34      9.50 o
   9   2   3        3.82       -6.62      6.62 o
  -9   3   3        9.61        3.88     10.48 o
  -8   3   3       13.44        3.58      8.58 o
  -7   3   3       11.44       11.45     10.51 o
  -6   3   3       86.78       95.99     14.02 o
  -5   3   3      291.13      295.45     32.48 o
  -4   3   3      325.27      287.33     24.65 o
  -1   3   3     1462.21     1301.35     51.43 o
   0   3   3     1274.11     1298.46     17.75 o
   1   3   3     1464.79     1323.06     16.10 o
   2   3   3     1664.49     1775.79     28.69 o
   3   3   3       87.62      128.42      7.34 o
   4   3   3      326.37      337.41     11.76 o
   5   3   3      290.21      304.95     18.64 o
   6   3   3       87.49       67.31     16.40 o
   7   3   3       11.80        5.77      4.54 o
   8   3   3       13.43        8.25      6.63 o
   9   3   3        9.57       13.88      9.37 o
  -8   4   3       25.41       21.51     12.72 o
  -7   4   3        3.29       -8.25      8.65 o
  -6   4   3       49.20       58.37     11.29 o
  -5   4   3      162.50      146.84     23.01 o
  -4   4   3      188.77      201.54     24.04 o
  -3   4   3     1473.45     1516.09     58.11 o
  -2   4   3      391.20      384.72     18.12 o
  -1   4   3      259.94      268.93      8.87 o
   0   4   3      704.35      685.40     13.59 o
   1   4   3      260.02      274.58      8.51 o
   2   4   3      392.85      395.14     14.07 o
   3   4   3     1480.79     1500.94     27.11 o
   4   4   3      187.93      202.68     11.06 o
   5   4   3      160.57      162.58     10.00 o
   6   4   3       49.85       76.49     19.87 o
   7   4   3        3.39       15.55     10.74 o
   8   4   3       25.09       23.06      9.07 o
  -8   5   3        7.33       10.20      9.91 o
  -7   5   3       36.12       47.44     11.44 o
  -6   5   3        1.89        5.17      4.89 o
  -5   5   3      257.81      221.40     29.33 o
  -4   5   3        8.81        7.51      5.85 o
  -3   5   3      190.28      184.08     20.80 o
  -2   5   3       30.96       18.91      5.15 o
  -1   5   3     1143.55     1233.88     17.91 o
   0   5   3        0.91        0.56      2.02 o
   1   5   3     1139.48     1230.75     19.72 o
   2   5   3       31.22       22.74      4.01 o
   3   5   3      191.47      184.76     12.90 o
   4   5   3        8.79       12.04      2.86 o
   5   5   3      257.63      313.31     13.51 o
   6   5   3        1.75       11.48      7.33 o
   7   5   3       36.50       38.83     17.25 o
   8   5   3        7.27        9.67     11.10 o
  -8   6   3       15.40       31.73     17.63 o
  -7   6   3       27.67       18.95      6.29 o
  -6   6   3        4.01        9.33      5.07 o
  -5   6   3       12.82       10.89      4.17 o
  -4   6   3       20.78       15.84      6.91 o
  -3   6   3        3.61        4.12      2.55 o
  -2   6   3       88.64       88.83      6.24 o
  -1   6   3     1011.24     1029.72     18.12 o
   0   6   3       94.91      126.22      7.66 o
   1   6   3     1010.22     1032.47     18.88 o
   2   6   3       90.42      106.13      9.05 o
   3   6   3        3.70        5.58      3.83 o
   4   6   3       21.05       24.16      4.03 o
   5   6   3       12.69       14.24      7.30 o
   6   6   3        3.95        3.95      2.78 o
   7   6   3       27.30       35.38     15.48 o
   8   6   3       15.40       40.06     16.74 o
  -8   7   3        7.73        8.53     12.38 o
  -7   7   3       10.72       14.18     11.84 o
  -6   7   3        7.65       16.43     10.24 o
  -5   7   3       84.71       87.20     19.84 o
  -4   7   3      344.24      300.16     31.30 o
  -3   7   3        9.32       12.78      3.45 o
  -2   7   3       24.87       26.85      3.70 o
  -1   7   3      180.78      187.34      7.95 o
   0   7   3      414.41      405.03     14.66 o
   1   7   3      180.55      184.92      8.78 o
   2   7   3       24.82       28.67      4.67 o
   3   7   3        9.54        5.55      7.47 o
   4   7   3      344.66      350.21     43.96 o
   5   7   3       85.46       91.55     15.89 o
   6   7   3        7.61        3.34      4.46 o
   7   7   3       10.59       14.23      8.51 o
   8   7   3        7.79      -12.43     12.43 o
  -7   8   3        2.59       -6.96      7.64 o
  -6   8   3        6.00        0.85      5.54 o
  -5   8   3       23.32       13.05      8.83 o
  -4   8   3      212.54      195.11     15.92 o
  -3   8   3       17.19       18.17      4.02 o
  -2   8   3      140.51      140.90     10.67 o
  -1   8   3      154.38      151.94      8.46 o
   0   8   3      109.14      101.66      8.27 o
   1   8   3      154.82      158.90     11.33 o
   2   8   3      141.73      138.78      8.62 o
   3   8   3       17.19       17.66      5.15 o
   4   8   3      211.81      192.98     20.63 o
   5   8   3       23.67       26.41      9.18 o
   6   8   3        5.97        5.33      4.02 o
   7   8   3        2.58       36.29     17.89 o
  -7   9   3       21.34       15.10     10.13 o
  -6   9   3       17.05       14.56     11.10 o
  -5   9   3        0.10       -5.82      5.95 o
  -4   9   3        6.74       -5.02      6.56 o
  -3   9   3        6.06       15.30      4.20 o
  -2   9   3       45.64       44.00      5.81 o
  -1   9   3      144.46      139.50     12.62 o
   0   9   3      184.16      162.32     12.97 o
   1   9   3      145.21      152.26     11.97 o
   2   9   3       45.85       46.17      5.20 o
   3   9   3        6.17        9.63      3.08 o
   4   9   3        6.80        8.08      9.52 o
   5   9   3        0.11        3.23      5.43 o
   6   9   3       17.07       21.92     11.28 o
   7   9   3       21.26       26.95     14.85 o
  -6  10   3        5.70        0.44      7.66 o
  -5  10   3        3.55       -5.82      6.42 o
  -4  10   3        2.96       18.19      6.34 o
  -3  10   3       60.25       68.80     21.48 o
  -2  10   3       46.65       63.48     13.21 o
  -1  10   3      147.85      134.77     16.38 o
   0  10   3       32.84       33.08      6.41 o
   1  10   3      148.55      143.37     11.49 o
   2  10   3       46.46       58.45      7.39 o
   3  10   3       59.94       59.57      8.54 o
   4  10   3        3.02        0.86      3.30 o
   5  10   3        3.58        7.37      6.22 o
   6  10   3        5.66        8.61     10.76 o
  -5  11   3        0.10        9.68      6.57 o
  -4  11   3        0.07        0.89      5.41 o
  -3  11   3        1.63        1.12     12.80 o
  -2  11   3        5.98       16.84     13.94 o
  -1  11   3       19.96        9.30      6.93 o
   0  11   3        7.98        8.39      4.15 o
   1  11   3       19.98       20.51      6.73 o
   2  11   3        6.06       -3.28      7.13 o
   3  11   3        1.63       -0.27      6.06 o
   4  11   3        0.07        0.72      3.30 o
   5  11   3        0.11       -7.56      8.15 o
  -4  12   3        1.16        3.22      6.20 o
  -3  12   3        2.20        4.48      4.25 o
  -2  12   3        1.14       15.35     12.06 o
  -1  12   3        1.64        2.33      7.65 o
   0  12   3       22.55       34.67     11.58 o
   1  12   3        1.62        0.07      4.08 o
   2  12   3        1.18        1.16      5.38 o
   3  12   3        2.18        9.22     14.15 o
   4  12   3        1.11        4.05     20.09 o
  -1  13   3        0.57       13.93      9.47 o
   0  13   3        3.04        8.42      5.75 o
   1  13   3        0.55       12.67      9.34 o
   2  13   3        3.03        2.93      4.27 o
   3  13   3        1.90        2.40     11.17 o
   0   0   4     1157.91      956.97     19.47 o
   1   0   4     4544.08     4534.83     32.39 o
   2   0   4     1499.05     1414.05     44.64 o
   3   0   4      240.06      272.74     15.77 o
   4   0   4        8.19        7.59      3.16 o
   5   0   4      155.39      161.71     11.94 o
   6   0   4      176.02      193.30     28.19 o
   7   0   4       27.29       29.38     13.40 o
   8   0   4        5.51        3.09      8.12 o
   9   0   4        6.93       16.70      7.48 o
  -9   1   4        8.32       28.20     11.06 o
  -8   1   4        1.41       -3.27      9.54 o
  -7   1   4      197.31      193.03     31.40 o
  -6   1   4      157.13      148.28     25.56 o
  -5   1   4      210.20      194.98     17.99 o
  -4   1   4       39.11       44.08      7.87 o
  -3   1   4       79.75       90.15      9.65 o
  -2   1   4     3327.99     3435.66     43.74 o
  -1   1   4     5473.60     5469.43    164.39 o
   0   1   4       24.64       18.42      6.14 o
   1   1   4     5450.65     5231.47     49.48 o
   2   1   4     3323.01     3488.98     50.60 o
   3   1   4       78.83       86.38     15.46 o
   4   1   4       38.55       42.10     12.00 o
   5   1   4      212.26      181.08     13.63 o
   6   1   4      158.79      165.64     19.27 o
   7   1   4      197.26      198.53     36.11 o
   8   1   4        1.44       -2.32      4.90 o
   9   1   4        8.22       11.17      8.08 o
  -9   2   4       14.77       19.75     12.95 o
  -8   2   4       14.84        4.76      9.64 o
  -7   2   4       50.34       45.15     15.78 o
  -6   2   4       47.81       41.87     15.57 o
  -5   2   4       32.29       33.72      7.63 o
  -4   2   4      365.06      366.06     21.87 o
  -3   2   4      119.74      123.54     16.92 o
   0   2   4     2300.67     2051.79     43.29 o
   1   2   4      132.35      120.90      6.24 o
   2   2   4      215.68      202.99      9.49 o
   3   2   4      121.38      109.57      8.26 o
   4   2   4      367.15      423.63     30.57 o
   5   2   4       32.86       21.91      6.27 o
   6   2   4       47.29       39.33      7.59 o
   7   2   4       51.02       45.01     10.77 o
   8   2   4       14.71       15.21      9.66 o
   9   2   4       14.66       17.01     12.09 o
  -9   3   4        8.84       13.93     15.08 o
  -8   3   4       50.77       46.39     18.56 o
  -7   3   4       30.57       34.57     15.40 o
  -6   3   4       41.72       49.64      9.68 o
  -5   3   4       22.75       25.57     10.90 o
  -1   3   4      197.55      134.95     10.60 o
   0   3   4      289.62      291.19      8.14 o
   1   3   4      199.34      160.34      7.05 o
   2   3   4     1877.80     2019.43     30.93 o
   3   3   4     1228.26     1304.60     28.88 o
   4   3   4       19.56       23.47      3.72 o
   5   3   4       22.86       22.14      6.27 o
   6   3   4       42.01       58.41     15.96 o
   7   3   4       30.62       41.98      9.87 o
   8   3   4       50.62       83.35     16.20 o
   9   3   4        8.88       12.18      8.07 o
  -8   4   4       22.12       42.20     16.24 o
  -7   4   4       16.34       31.42     15.41 o
  -6   4   4      201.79      189.49     19.03 o
  -5   4   4      371.96      374.03     24.39 o
  -4   4   4      255.93      227.78     26.10 o
  -1   4   4     2277.77     2110.86     33.47 o
   0   4   4       13.47       21.78      3.01 o
   1   4   4     2269.02     2233.08     28.11 o
   2   4   4      280.05      270.34     11.77 o
   3   4   4      451.87      531.98     19.05 o
   4   4   4      255.96      255.00     21.99 o
   5   4   4      370.93      417.65     30.62 o
   6   4   4      202.94      186.84     22.29 o
   7   4   4       15.94       14.31      7.67 o
   8   4   4       22.03       29.54     12.04 o
  -8   5   4       34.80       62.05     21.11 o
  -7   5   4       25.12       27.05      8.54 o
  -6   5   4        5.84       14.02      6.27 o
  -5   5   4       61.02       43.63     15.71 o
  -4   5   4      407.37      360.38     33.10 o
  -3   5   4      174.91      150.09     19.32 o
  -2   5   4      264.51      257.44     14.73 o
  -1   5   4      652.61      601.76     15.02 o
   0   5   4     1220.88     1280.84     20.85 o
   1   5   4      650.27      610.72     14.12 o
   2   5   4      262.86      236.53     11.60 o
   3   5   4      175.64      170.85     11.31 o
   4   5   4      407.17      443.30     28.89 o
   5   5   4       60.41       73.31      8.15 o
   6   5   4        5.71       12.16     13.92 o
   7   5   4       25.19       39.15     15.79 o
   8   5   4       34.59       26.41     10.99 o
  -8   6   4       15.30       31.43     16.20 o
  -7   6   4       17.49       20.16      6.66 o
  -6   6   4        7.24       14.06      6.17 o
  -5   6   4       45.20       58.47     17.86 o
  -4   6   4        8.66       14.63      7.68 o
  -3   6   4      453.96      454.65     24.33 o
  -2   6   4       30.95       28.71      3.44 o
  -1   6   4      265.93      290.80     11.05 o
   0   6   4      824.08      810.33     18.59 o
   1   6   4      264.57      301.47     10.19 o
   2   6   4       31.60       29.82      3.82 o
   3   6   4      453.16      538.27     33.30 o
   4   6   4        8.56        3.14      3.39 o
   5   6   4       44.98       63.36     13.65 o
   6   6   4        7.02        2.71      1.89 o
   7   6   4       17.58       20.87     10.20 o
   8   6   4       15.24       34.97     16.14 o
  -7   7   4        2.74        4.58      5.30 o
  -6   7   4        2.55       -6.63      7.01 o
  -5   7   4      155.46      159.04     25.99 o
  -4   7   4       58.05       62.86     15.46 o
  -3   7   4       43.05       41.14      5.46 o
  -2   7   4       60.92       59.38      5.40 o
  -1   7   4       60.12       52.80      4.72 o
   0   7   4      140.13      154.97      8.44 o
   1   7   4       59.72       57.02      4.56 o
   2   7   4       61.65       63.88      6.51 o
   3   7   4       43.52       52.32     13.41 o
   4   7   4       58.07       89.26     14.36 o
   5   7   4      155.46      176.78     21.29 o
   6   7   4        2.64        2.21      4.86 o
   7   7   4        2.65       10.65     13.31 o
  -7   8   4        7.05       -9.42      9.42 o
  -6   8   4       18.11       19.72     11.57 o
  -5   8   4        0.01       -4.95      6.02 o
  -4   8   4       30.99       25.05      6.00 o
  -3   8   4       82.68       79.85      8.02 o
  -2   8   4      434.93      414.69     16.86 o
  -1   8   4      104.27       95.91      7.62 o
   0   8   4       13.59       32.54      4.98 o
   1   8   4      105.12       94.69      8.64 o
   2   8   4      435.52      417.86     15.27 o
   3   8   4       82.63       74.46     22.92 o
   4   8   4       31.48       44.27     11.52 o
   5   8   4        0.01        9.41      5.39 o
   6   8   4       17.97       11.37      5.05 o
   7   8   4        6.97        4.77      6.46 o
  -7   9   4        4.54        0.03      5.66 o
  -6   9   4       11.70       18.42     13.71 o
  -5   9   4        5.37       10.93     10.07 o
  -4   9   4        9.34        7.70      3.10 o
  -3   9   4       12.54        9.69     12.02 o
  -2   9   4       36.90       33.80      5.20 o
  -1   9   4      213.58      213.75     13.53 o
   0   9   4        3.22        1.02      4.40 o
   1   9   4      213.45      239.68     15.04 o
   2   9   4       36.67       41.83      4.99 o
   3   9   4       12.55       10.42      3.25 o
   4   9   4        9.32       11.81     10.76 o
   5   9   4        5.50       -2.87     10.21 o
   6   9   4       11.68       19.29      8.25 o
   7   9   4        4.53        4.89      6.79 o
  -6  10   4        2.47        3.39      8.42 o
  -5  10   4        3.88        3.52      8.69 o
  -4  10   4        1.09        4.33      6.30 o
  -3  10   4       63.71       55.69     10.21 o
  -2  10   4       25.24       52.86     11.96 o
  -1  10   4       12.68       11.91      5.20 o
   0  10   4      161.79      152.04     13.47 o
   1  10   4       12.56       14.74      4.39 o
   2  10   4       25.15       24.38      6.68 o
   3  10   4       63.98       67.53      9.71 o
   4  10   4        1.12        0.11      3.18 o
   5  10   4        3.91        4.52      6.02 o
   6  10   4        2.49        3.10     20.23 o
  -5  11   4       14.01       23.87     14.38 o
  -4  11   4        0.89      -11.06     11.06 o
  -3  11   4        5.07       10.09      4.72 o
  -1  11   4       30.21       33.92     13.72 o
   0  11   4        2.22       -2.63      7.91 o
   1  11   4       30.38       16.50      5.66 o
   2  11   4       14.45       16.75      5.60 o
   3  11   4        4.99        3.07      3.10 o
   4  11   4        0.86        1.88      2.78 o
   5  11   4       14.00       21.24      7.99 o
  -4  12   4        2.12        5.38      4.57 o
  -3  12   4        8.05       22.80     11.36 o
   0  12   4        0.28        5.33      4.52 o
   1  12   4       12.82       12.57      5.42 o
   2  12   4        7.73        4.71      5.07 o
   3  12   4        8.02       15.90      7.95 o
   4  12   4        2.11      -15.77     15.77 o
  -1  13   4        0.59        2.47      7.84 o
   0  13   4       18.94       29.17     19.31 o
   1  13   4        0.59       -0.97      4.08 o
   2  13   4        0.72        1.61      4.49 o
   3  13   4        3.51      -16.52     16.52 o
   1   0   5     7132.53     6545.54     41.43 o
   2   0   5      172.65      176.95     11.00 o
   3   0   5       85.21      107.44     15.78 o
   4   0   5        1.67       -2.58      2.58 o
   5   0   5        1.36        0.01      2.26 o
   6   0   5       36.82       24.41     10.43 o
   7   0   5      452.95      440.36     47.25 o
   8   0   5        0.08        4.67      8.62 o
   9   0   5        0.55        0.53      4.36 o
  -9   1   5        5.61       14.83      8.75 o
  -8   1   5        3.48        3.47      7.36 o
  -7   1   5       39.85       52.66     17.60 o
  -6   1   5       50.90       45.74     14.35 o
  -5   1   5      280.75      335.47     23.73 o
  -4   1   5     1001.24      965.51     51.26 o
  -3   1   5      745.36      717.52     21.30 o
  -2   1   5     3742.35     4063.79     83.87 o
  -1   1   5     3354.06     3344.08     39.39 o
   0   1   5     4461.11     4297.45     34.39 o
   1   1   5     3343.40     3283.47     28.29 o
   2   1   5     3735.00     4060.48     44.23 o
   3   1   5      751.71      768.75     20.49 o
   5   1   5      281.80      340.20     24.79 o
   6   1   5       51.40       64.56     10.06 o
   7   1   5       40.18       27.93     13.39 o
   8   1   5        3.38       -3.37     15.90 o
   9   1   5        5.53       -6.40      6.40 o
  -9   2   5        9.42       10.76     15.05 o
  -8   2   5       32.59       14.96     10.62 o
  -7   2   5       76.92       61.07     18.81 o
  -6   2   5      527.30      548.27     48.19 o
  -5   2   5      215.51      237.31     16.55 o
  -4   2   5      100.64       98.59     17.22 o
  -3   2   5      882.13      962.34     48.58 o
  -2   2   5      836.92      853.57     41.44 o
   0   2   5     6335.53     6022.21     77.48 o
   1   2   5      257.80      266.77     13.36 o
   2   2   5      831.04      835.65     27.04 o
   3   2   5      879.98      920.87     24.94 o
   4   2   5      100.81      118.08     14.33 o
   5   2   5      217.34      221.87     18.13 o
   6   2   5      525.40      549.90     34.16 o
   7   2   5       76.70       75.22     13.37 o
   8   2   5       32.96       24.61     10.41 o
   9   2   5        9.39       13.36     10.22 o
  -8   3   5       22.45       17.77     12.92 o
  -7   3   5       37.15       17.88     11.06 o
  -6   3   5       63.14       56.04     10.99 o
  -5   3   5      114.93      120.69     14.12 o
  -4   3   5      722.78      798.31     51.65 o
  -1   3   5     1301.21     1075.06     25.30 o
   0   3   5       80.30       87.31      7.78 o
   1   3   5     1299.94     1165.57     18.74 o
   2   3   5      172.47      197.25      9.75 o
   3   3   5      228.29      245.83     12.92 o
   4   3   5      723.05      750.88     23.13 o
   5   3   5      114.75      109.36     15.63 o
   6   3   5       62.51       60.07     14.01 o
   7   3   5       37.33       27.88     11.64 o
   8   3   5       22.48       18.78      9.03 o
  -8   4   5       24.33       37.93     17.02 o
  -7   4   5        9.44       13.32     15.52 o
  -6   4   5       91.36      111.34     14.96 o
  -5   4   5      222.92      208.15     35.66 o
  -4   4   5      211.48      217.80     25.46 o
  -1   4   5      645.92      549.46     22.33 o
   0   4   5     1288.24     1357.61     17.79 o
   1   4   5      642.67      644.32     14.98 o
   2   4   5       59.35       46.93      5.01 o
   3   4   5      271.38      270.71     13.79 o
   4   4   5      212.21      212.73     18.15 o
   5   4   5      224.38      223.68     23.39 o
   6   4   5       91.66      111.09     17.51 o
   7   4   5        9.69        3.79      4.64 o
   8   4   5       24.29       35.94     12.27 o
  -8   5   5       41.40       38.81     16.66 o
  -7   5   5       15.87       28.00      9.42 o
  -6   5   5       90.05       79.91     12.94 o
  -5   5   5      209.77      185.78     26.67 o
  -4   5   5       63.01       66.69     14.51 o
  -3   5   5       90.51       93.88     15.46 o
  -2   5   5       45.26       35.26      3.57 o
  -1   5   5      383.57      403.81     15.13 o
   0   5   5      420.73      471.82     13.35 o
   1   5   5      384.86      441.38     13.70 o
   2   5   5       44.41       38.01      4.90 o
   3   5   5       88.88       90.03      8.32 o
   4   5   5       63.75       91.52     13.66 o
   5   5   5      209.03      221.78     12.50 o
   6   5   5       90.73       92.49     21.72 o
   7   5   5       15.74       20.88     13.36 o
   8   5   5       41.36       74.18     18.07 o
  -8   6   5        5.25       15.36     13.70 o
  -7   6   5        6.34       15.49      6.59 o
  -6   6   5        2.70        0.21      8.45 o
  -5   6   5      238.46      200.25     27.93 o
  -4   6   5      153.20      126.74     20.79 o
  -3   6   5      275.97      311.01     29.58 o
  -2   6   5      379.72      349.49     12.02 o
  -1   6   5      556.60      507.44     14.24 o
   0   6   5      278.66      288.31     11.85 o
   1   6   5      554.28      515.39     14.22 o
   2   6   5      378.82      352.10     19.76 o
   3   6   5      275.06      314.98     22.57 o
   4   6   5      154.31      139.57     16.93 o
   5   6   5      239.25      272.31     25.78 o
   6   6   5        2.73       10.66      7.00 o
   7   6   5        6.50        9.06      6.93 o
   8   6   5        5.26       10.22      7.55 o
  -7   7   5        5.56       49.67     52.91 o
  -6   7   5       12.79        8.73      4.19 o
  -5   7   5       50.31       68.57     17.06 o
  -4   7   5       66.46       35.55     12.72 o
  -3   7   5      101.75      109.90      9.76 o
  -2   7   5      241.98      204.39     10.17 o
  -1   7   5       89.02       86.38      5.98 o
   0   7   5      514.48      589.98     15.97 o
   1   7   5       89.61      100.68      5.94 o
   2   7   5      243.18      216.97     20.12 o
   3   7   5      101.22      112.81     16.72 o
   4   7   5       65.86       55.05     11.09 o
   5   7   5       49.89       57.76     13.45 o
   6   7   5       12.72        7.67     24.83 o
   7   7   5        5.62        0.74      6.72 o
  -7   8   5        3.54       14.77     11.66 o
  -6   8   5        6.76       26.63     11.18 o
  -5   8   5        6.21       25.90     12.41 o
  -4   8   5        7.36        7.61      3.66 o
  -3   8   5      101.83       93.34      8.29 o
  -2   8   5       88.26       97.56      9.69 o
  -1   8   5      122.18      111.43      8.01 o
   0   8   5      301.26      312.69     14.17 o
   1   8   5      121.56      100.06      8.93 o
   2   8   5       87.66      101.09      8.82 o
   3   8   5      102.24      114.83     14.59 o
   4   8   5        7.35        5.15      3.72 o
   5   8   5        6.19        7.18      3.83 o
   6   8   5        6.73        9.84      8.77 o
   7   8   5        3.57       10.75      7.40 o
  -6   9   5        8.78        7.99      5.05 o
  -5   9   5       10.31       18.94     10.77 o
  -4   9   5       13.33       18.48      4.18 o
  -3   9   5      102.89      110.86      9.77 o
  -2   9   5       17.18       20.76     10.76 o
  -1   9   5       56.66       55.88      7.11 o
   0   9   5       71.31       92.53     13.77 o
   1   9   5       57.12       66.33      7.71 o
   2   9   5       16.82       19.94      3.80 o
   3   9   5      102.75      118.28     12.13 o
   4   9   5       13.01       21.84      7.68 o
   5   9   5       10.38        7.32     11.77 o
   6   9   5        8.77       33.44     10.52 o
  -6  10   5        4.41       -4.49      6.48 o
  -5  10   5        9.25        5.58      4.21 o
  -4  10   5        6.91       27.90     13.36 o
  -3  10   5       40.58       49.10     14.53 o
  -2  10   5       72.38      124.94     22.14 o
  -1  10   5       30.90       23.94      6.29 o
   0  10   5        3.74        1.15      5.70 o
   1  10   5       30.57       31.22      6.26 o
   2  10   5       71.99       82.58     21.94 o
   3  10   5       40.39       68.12     10.97 o
   4  10   5        6.92        7.39      5.14 o
   5  10   5        9.32        5.84      7.57 o
   6  10   5        4.47       10.67      8.40 o
  -5  11   5       10.97        5.87      8.43 o
  -4  11   5        0.33        4.42      8.36 o
  -3  11   5        2.60        7.35      7.02 o
   0  11   5       19.77        8.77      7.93 o
   1  11   5       10.81       15.17      7.51 o
   2  11   5        5.83       16.80      7.84 o
   3  11   5        2.64        4.51      3.45 o
   4  11   5        0.34        1.99      4.01 o
   5  11   5       11.06       10.18      5.04 o
  -4  12   5        3.22       -7.42      7.42 o
  -3  12   5       10.84        9.05      9.96 o
   0  12   5       26.77       26.20     12.06 o
   1  12   5       12.55       19.91      8.69 o
   2  12   5        0.66       -4.48      5.16 o
   3  12   5       10.78        4.50      5.61 o
   4  12   5        3.18       -7.84      7.84 o
   0  13   5        7.71        8.46      9.87 o
   1  13   5        2.72        5.12      5.18 o
   2  13   5        1.41        1.91      5.99 o
   0   0   6     4088.08     4044.33     49.50 o
   1   0   6      493.68      494.29     14.95 o
   2   0   6     3173.69     3649.01     82.77 o
   3   0   6      151.00      177.14     13.43 o
   4   0   6      197.78      200.91     16.64 o
   5   0   6      419.03      402.20     19.41 o
   6   0   6      280.50      309.69     36.16 o
   7   0   6       67.64       72.59     20.45 o
   8   0   6        0.98        1.38      5.97 o
   9   0   6        0.39        6.55     25.11 o
  -9   1   6        3.53        2.74      6.27 o
  -8   1   6        7.43       12.05     10.02 o
  -7   1   6      198.64      195.07     32.13 o
  -6   1   6       87.77       83.97     19.54 o
  -5   1   6       62.62       57.49      9.45 o
  -4   1   6      126.18      118.10     12.05 o
  -3   1   6     2087.46     2085.64     36.93 o
  -2   1   6      957.63      988.55     25.08 o
  -1   1   6     6920.63     6622.35     73.20 o
   0   1   6     4971.17     4698.28     28.75 o
   1   1   6     6912.24     6588.88     36.32 o
   2   1   6      959.59      982.61     22.06 o
   3   1   6     2082.31     2260.93     39.84 o
   4   1   6      127.15      115.62     17.77 o
   5   1   6       63.54       65.44     11.19 o
   6   1   6       86.80       59.20      9.61 o
   7   1   6      199.29      214.15     23.47 o
   8   1   6        7.29       14.55      7.63 o
   9   1   6        3.55        4.69      5.36 o
  -9   2   6        1.76        7.19      8.64 o
  -8   2   6        5.40       13.33     11.68 o
  -7   2   6       80.80       70.52     18.45 o
  -6   2   6      159.62      167.33     27.48 o
  -5   2   6      478.42      506.95     29.52 o
  -4   2   6      261.35      193.15     25.29 o
  -3   2   6      749.46      800.24     45.53 o
  -2   2   6      400.79      412.61     15.88 o
  -1   2   6      113.59      110.32     13.63 o
   0   2   6     7273.42     6979.22     63.17 o
   1   2   6      112.49      112.58      5.11 o
   2   2   6      404.48      404.69     14.83 o
   3   2   6      751.19      769.50     23.92 o
   4   2   6      259.90      205.35     15.12 o
   5   2   6      479.52      554.16     33.02 o
   6   2   6      159.71      190.75     23.79 o
   7   2   6       80.64       76.54     14.55 o
   8   2   6        5.34        1.39      4.52 o
   9   2   6        1.78        5.61      5.10 o
  -8   3   6       18.75       31.20     14.52 o
  -7   3   6       19.06       20.14     13.77 o
  -6   3   6      348.29      356.05     26.74 o
  -5   3   6      246.02      238.94     22.23 o
  -4   3   6      156.11      149.19     22.77 o
   0   3   6      440.99      465.94     25.24 o
   1   3   6      881.04      865.93     17.54 o
   2   3   6      481.83      507.83     15.93 o
   3   3   6      504.94      546.52     19.30 o
   4   3   6      156.50      172.39     14.57 o
   5   3   6      245.84      247.91     37.87 o
   6   3   6      346.95      377.26     25.88 o
   7   3   6       19.05       18.83      7.61 o
   8   3   6       19.08       12.88      7.67 o
  -8   4   6       16.36       12.43      8.46 o
  -7   4   6       33.92       27.67      8.34 o
  -6   4   6       15.15       15.69      9.22 o
  -5   4   6        6.62       10.45      7.45 o
  -4   4   6      164.43      144.92     21.06 o
  -1   4   6      340.27      337.25     23.56 o
   0   4   6       55.31       46.93      7.82 o
   1   4   6      341.11      329.87     10.63 o
   2   4   6      330.77      315.93     13.10 o
   3   4   6      102.56      120.61      9.54 o
   4   4   6      165.90      193.72     19.30 o
   5   4   6        6.58        8.47      4.21 o
   6   4   6       15.46       12.23      9.98 o
   7   4   6       33.83       23.97      7.67 o
   8   4   6       16.41       11.20     16.17 o
  -8   5   6        5.48       21.33     15.63 o
  -7   5   6       43.11       52.10     11.51 o
  -6   5   6       35.88       49.69     10.56 o
  -5   5   6      164.11      149.03     24.26 o
  -4   5   6      275.97      271.12     29.30 o
  -3   5   6      347.48      291.79     27.28 o
  -2   5   6      153.34      183.99     20.06 o
  -1   5   6      294.85      289.56     15.47 o
   0   5   6        2.94        2.54      2.61 o
   1   5   6      299.00      323.94     11.60 o
   2   5   6      154.29      161.22      9.62 o
   3   5   6      346.92      338.64     18.02 o
   4   5   6      275.65      301.08     24.25 o
   5   5   6      164.00      174.25     20.98 o
   6   5   6       36.06       55.45     12.98 o
   7   5   6       42.97       53.88     12.70 o
   8   5   6        5.50        7.66      8.88 o
  -8   6   6       21.32       29.85     16.65 o
  -7   6   6       26.43       31.16      9.14 o
  -6   6   6        0.60       -2.36      3.22 o
  -5   6   6        5.70       20.12     12.53 o
  -4   6   6       80.68       75.18     16.49 o
  -3   6   6      503.07      485.32     23.77 o
  -2   6   6      105.05      122.05      9.78 o
  -1   6   6      209.04      198.30     11.41 o
   0   6   6      523.62      613.19     15.60 o
   1   6   6      210.38      204.49      8.74 o
   2   6   6      104.38      117.45      8.65 o
   3   6   6      501.58      524.10     33.31 o
   4   6   6       80.94       85.52     22.11 o
   5   6   6        6.02       13.76      5.52 o
   6   6   6        0.57       -7.10     10.15 o
   7   6   6       26.49       19.09      8.73 o
   8   6   6       21.23       29.94     19.27 o
  -7   7   6        3.56        5.59      4.89 o
  -6   7   6       10.20       12.33      7.19 o
  -5   7   6       77.33       75.90     17.90 o
  -4   7   6       39.79       35.22      5.81 o
  -3   7   6      136.92      145.56      9.94 o
  -2   7   6      267.24      256.24     13.14 o
  -1   7   6       73.15       66.11      6.02 o
   0   7   6       84.46       91.10      6.64 o
   1   7   6       73.99       66.53      7.73 o
   2   7   6      266.96      281.30     22.51 o
   3   7   6      136.22      144.24     18.46 o
   4   7   6       39.91       34.32      8.59 o
   5   7   6       77.42       81.58     14.95 o
   6   7   6       10.21        6.94     14.68 o
   7   7   6        3.56        8.93      5.65 o
  -7   8   6        0.17       -5.63     10.69 o
  -6   8   6       36.92       42.36     16.32 o
  -5   8   6       18.16       17.89      9.78 o
  -4   8   6        2.48        1.40      1.75 o
  -3   8   6       54.16       44.72      6.16 o
  -2   8   6       42.76       49.36      7.01 o
  -1   8   6      452.70      448.09     17.25 o
   0   8   6       66.17       66.24      7.29 o
   1   8   6      452.23      468.13     22.30 o
   2   8   6       43.57       52.11      6.25 o
   3   8   6       54.27       68.58     11.30 o
   4   8   6        2.49        9.13      6.27 o
   5   8   6       18.09       20.89      7.65 o
   6   8   6       36.87       37.65     12.16 o
   7   8   6        0.16        2.38     12.16 o
  -6   9   6        9.39       14.95      8.91 o
  -5   9   6        5.93       -7.44      7.44 o
  -4   9   6       12.21        5.19      5.87 o
  -3   9   6       24.58       34.99     12.45 o
  -2   9   6      125.91      105.91     12.61 o
  -1   9   6       59.16       43.70      6.61 o
   0   9   6      399.98      395.15     22.79 o
   1   9   6       58.89       53.85      8.13 o
   2   9   6      124.83      110.44      9.53 o
   3   9   6       24.73       37.22      7.34 o
   4   9   6       12.30        4.21      5.06 o
   5   9   6        5.87       -0.74     24.48 o
   6   9   6        9.36        1.15      8.44 o
  -6  10   6        2.77        0.97      5.10 o
  -5  10   6       14.81       12.52      9.86 o
  -4  10   6       35.43       36.84     15.38 o
  -3  10   6        5.99        7.39      6.42 o
  -2  10   6       59.42       81.39     18.10 o
  -1  10   6        9.16       -2.52      6.11 o
   0  10   6        0.05        1.85      2.99 o
   1  10   6        9.03        4.95      5.95 o
   2  10   6       59.67       57.38     14.76 o
   3  10   6        6.06       12.97      5.59 o
   4  10   6       35.74       41.43      7.91 o
   5  10   6       14.87        6.08      5.73 o
   6  10   6        2.73       -3.78     13.79 o
  -5  11   6        2.68        4.23      5.68 o
  -4  11   6        0.33       24.60     13.44 o
  -3  11   6       10.94       19.16     10.58 o
  -1  11   6       60.61       73.98     20.78 o
   0  11   6       12.17       15.29      9.33 o
   1  11   6       60.29       69.35     17.22 o
   2  11   6        6.34        0.45      3.61 o
   3  11   6       11.03       12.15      4.90 o
   4  11   6        0.33        4.68      3.81 o
   5  11   6        2.66        7.53      7.74 o
  -4  12   6        3.74        0.61      4.27 o
  -3  12   6       10.18       20.54     12.87 o
   0  12   6        6.14        6.22      5.01 o
   1  12   6        2.77       24.15     11.20 o
   2  12   6        6.29       10.49      7.48 o
   3  12   6       10.32        3.88      5.07 o
   4  12   6        3.75        8.73      5.90 o
   0  13   6        1.27       11.97     12.94 o
   1  13   6        2.31        3.89     19.52 o
   2  13   6        9.40        7.94      6.29 o
   1   0   7     4686.66     4224.14     36.61 o
   2   0   7     1640.57     1597.50     30.91 o
   3   0   7      748.66      774.86     27.66 o
   4   0   7        0.20        1.04      2.57 o
   5   0   7      145.50      131.03     10.66 o
   6   0   7       10.05       10.34      7.82 o
   7   0   7       39.45       47.65     16.33 o
   8   0   7        2.98       14.92     10.41 o
   9   0   7       21.74       17.22      8.85 o
  -9   1   7       12.40       14.71     10.16 o
  -8   1   7        2.70       15.93      9.50 o
  -7   1   7       58.17       68.32     17.61 o
  -6   1   7       48.82       50.11     14.84 o
  -5   1   7      134.48      163.94     17.12 o
  -4   1   7      571.94      563.44     26.81 o
  -3   1   7       26.14       29.03      5.56 o
  -2   1   7       94.16       90.96     10.58 o
  -1   1   7      100.80      100.66      5.29 o
   0   1   7     1009.72     1045.86     15.91 o
   1   1   7      102.26      111.56      7.38 o
   2   1   7       92.84       94.37      7.03 o
   3   1   7       24.63       31.55      4.87 o
   4   1   7      572.88      625.94     29.13 o
   5   1   7      135.19      137.22     12.62 o
   6   1   7       48.96       35.66      7.47 o
   7   1   7       57.90       41.55     14.68 o
   8   1   7        2.73       16.95      7.46 o
   9   1   7       12.30       19.11      9.06 o
  -8   2   7        8.81       -0.43      5.31 o
  -7   2   7       16.70        4.65      6.86 o
  -6   2   7       48.23       57.43     12.68 o
  -5   2   7       48.71       38.14      9.92 o
  -4   2   7      474.70      511.63     27.45 o
  -3   2   7      433.55      475.91     20.55 o
  -2   2   7      349.00      345.20     14.10 o
  -1   2   7     1795.83     1892.82     58.48 o
   0   2   7     5018.57     5075.44     74.37 o
   1   2   7     1787.55     1744.16     21.27 o
   2   2   7      344.29      331.03     13.43 o
   3   2   7      434.52      494.81     19.35 o
   4   2   7      474.74      497.96     27.64 o
   5   2   7       48.60       44.07      9.73 o
   6   2   7       48.02       42.21     10.18 o
   7   2   7       17.01       25.90      7.47 o
   8   2   7        8.64       11.80      5.66 o
  -8   3   7        1.21        4.14      9.25 o
  -7   3   7        2.38       -1.71      5.13 o
  -6   3   7       30.39       28.66      8.78 o
  -5   3   7       60.81       53.63     10.14 o
  -4   3   7      123.84      103.83     20.65 o
  -3   3   7       39.55       19.21      6.83 o
   0   3   7      916.60      985.10     37.66 o
   1   3   7     1719.70     1599.06     67.72 o
   2   3   7     1188.17     1156.97     26.53 o
   3   3   7       39.61       36.80      7.23 o
   4   3   7      121.97      131.22     12.68 o
   5   3   7       60.87       54.89      9.25 o
   6   3   7       30.90       36.62      7.32 o
   7   3   7        2.36       -2.95      4.78 o
   8   3   7        1.20       -3.37     11.26 o
  -8   4   7       17.15       12.37     12.95 o
  -7   4   7       19.78       16.58      6.66 o
  -6   4   7       98.07      104.83     20.33 o
  -5   4   7      208.88      193.68     18.64 o
  -4   4   7       72.38       84.39     15.94 o
  -1   4   7      175.37      169.09     12.83 o
   0   4   7      577.04      591.64     23.16 o
   1   4   7      173.22      161.19      7.32 o
   2   4   7      459.66      443.88     15.57 o
   3   4   7      162.07      156.90     10.88 o
   4   4   7       72.50       89.52     15.35 o
   5   4   7      208.82      221.88     23.21 o
   6   4   7       98.27      105.01     13.74 o
   7   4   7       19.76       20.92      7.35 o
   8   4   7       17.41       12.12      7.05 o
  -8   5   7        0.99       18.68     11.71 o
  -7   5   7       14.96       22.99      8.42 o
  -6   5   7       39.49       38.45      9.36 o
  -5   5   7        1.67        2.18      3.84 o
  -4   5   7        7.96        0.17      5.98 o
  -3   5   7       87.11       85.45     15.20 o
  -1   5   7      695.10      796.33     39.90 o
   0   5   7      311.35      325.80     22.96 o
   1   5   7      697.36      711.55     22.69 o
   2   5   7      157.64      143.35      9.13 o
   3   5   7       88.77       97.23     11.99 o
   4   5   7        8.03       15.42      6.80 o
   5   5   7        1.70        2.24      6.26 o
   6   5   7       39.46       63.85     13.74 o
   7   5   7       14.85       25.97      7.02 o
   8   5   7        0.99       -7.09      7.09 o
  -8   6   7        2.74        4.29      8.65 o
  -7   6   7       24.44       15.60      7.62 o
  -6   6   7       10.43        8.47      6.41 o
  -5   6   7      112.95      105.29     20.50 o
  -4   6   7       63.82       50.71     12.96 o
  -3   6   7      356.61      341.57     32.08 o
  -2   6   7       18.13       19.11      5.91 o
  -1   6   7       75.81       76.03      5.82 o
   0   6   7        5.76        7.74      1.95 o
   1   6   7       77.92       80.38      4.96 o
   2   6   7       18.18       16.96      8.75 o
   3   6   7      355.57      422.90     29.43 o
   4   6   7       64.04       66.16     21.12 o
   5   6   7      113.17       83.72     16.36 o
   6   6   7       10.44        3.33      6.56 o
   7   6   7       24.27       41.31     11.05 o
   8   6   7        2.75       19.81      8.29 o
  -7   7   7        9.90       21.64      9.87 o
  -6   7   7        6.07       10.12      4.47 o
  -5   7   7       19.69       22.59     10.94 o
  -4   7   7        9.25        3.12      3.39 o
  -3   7   7       69.01       47.98     12.56 o
  -2   7   7       47.25       49.08      7.86 o
  -1   7   7        5.92       12.13      4.15 o
   0   7   7      133.59      133.68      8.66 o
   1   7   7        5.79       11.55      3.67 o
   2   7   7       47.02       47.28      9.00 o
   3   7   7       69.92       82.74     13.53 o
   4   7   7        9.21        3.31      4.77 o
   5   7   7       19.43       46.89     31.43 o
   6   7   7        6.04        9.30      5.88 o
   7   7   7        9.92       17.90      7.50 o
  -7   8   7        0.17       -5.58      8.63 o
  -6   8   7       11.94       19.76     10.32 o
  -5   8   7        5.29       10.75      7.47 o
  -4   8   7        4.89        3.14      1.55 o
  -3   8   7        9.42       16.06      8.79 o
  -2   8   7      188.47      174.74     11.38 o
  -1   8   7      123.16      104.09      9.38 o
   0   8   7      293.63      326.98     15.03 o
   1   8   7      123.89      132.09     11.60 o
   2   8   7      190.07      191.18     11.55 o
   3   8   7        9.33       11.09      5.55 o
   4   8   7        4.79       16.14      6.77 o
   5   8   7        5.27        7.19     10.17 o
   6   8   7       11.89       17.60     10.20 o
   7   8   7        0.18        0.33      4.82 o
  -6   9   7        4.39       15.15     13.30 o
  -5   9   7       10.35        5.07      5.17 o
  -4   9   7       17.10       18.75      9.87 o
  -3   9   7       75.22       91.26     19.65 o
  -2   9   7        8.02       15.34      5.96 o
  -1   9   7       18.38       16.18      3.81 o
   0   9   7        5.92       13.43      5.06 o
   1   9   7       18.29       12.19      3.75 o
   2   9   7        8.17       12.09      3.08 o
   3   9   7       75.06       87.13     10.98 o
   4   9   7       16.88       23.69     13.80 o
   5   9   7       10.35        8.87      5.59 o
   6   9   7        4.32        6.55      3.54 o
  -6  10   7        0.65        1.28      5.84 o
  -5  10   7        3.63        0.02      5.11 o
  -4  10   7        3.79       32.64     12.93 o
  -3  10   7       12.74       24.60     11.82 o
  -2  10   7       14.63       29.45     13.34 o
  -1  10   7        8.50        8.39      8.44 o
   0  10   7      120.07      111.45     22.26 o
   1  10   7        8.58        2.65      5.69 o
   2  10   7       14.82       -3.59      7.89 o
   3  10   7       12.85       10.64      5.96 o
   4  10   7        3.78        5.87      3.84 o
   5  10   7        3.68        5.22      5.58 o
   6  10   7        0.68        0.60      3.40 o
  -5  11   7        4.65       -8.13      8.13 o
  -4  11   7       17.78       13.04     12.01 o
  -3  11   7        8.14       15.13     10.06 o
  -1  11   7       16.19       23.15     10.87 o
   0  11   7       10.94       -2.04      6.52 o
   1  11   7       16.08       19.85      9.61 o
   2  11   7        8.48        2.98      5.04 o
   3  11   7        8.13       17.83      8.48 o
   4  11   7       17.86       15.65      9.22 o
   5  11   7        4.66       26.03     10.59 o
  -4  12   7        3.31      -12.67     12.67 o
  -3  12   7       13.08       17.67     13.13 o
   0  12   7        0.06        0.10      3.87 o
   1  12   7        4.73        6.13      5.09 o
   2  12   7        5.12        6.70      5.76 o
   3  12   7       13.08       13.43      9.21 o
   4  12   7        3.32       23.64      9.56 o
   0  13   7        0.06        5.86     10.31 o
   1  13   7        0.75        1.22      8.37 o
   2  13   7        1.22       16.11      8.74 o
   0   0   8       67.42       58.60      7.09 o
   1   0   8     1587.70     1725.12     24.66 o
   2   0   8      634.16      688.90     15.81 o
   3   0   8        6.68        5.17      6.85 o
   4   0   8       11.88       11.37      3.57 o
   5   0   8      316.03      300.82     13.78 o
   6   0   8        0.77        0.80      5.39 o
   7   0   8       36.26       44.08     15.73 o
   8   0   8        1.31       -7.42      7.62 o
   9   0   8        4.35        1.53      5.23 o
  -8   1   8       10.84       28.38     16.50 o
  -7   1   8       39.67       43.14     16.17 o
  -6   1   8       82.99       72.49     18.90 o
  -5   1   8       22.10       20.70      5.20 o
  -4   1   8      111.74       94.13      7.12 o
  -3   1   8      702.25      809.54     28.69 o
  -2   1   8       43.37       37.54      3.54 o
  -1   1   8     2592.63     2445.53     26.59 o
   0   1   8       94.38      109.32      5.75 o
   1   1   8     2603.55     2482.56     30.92 o
   2   1   8       42.94       36.75      4.63 o
   3   1   8      704.10      821.18     24.51 o
   4   1   8      111.61      122.22     13.15 o
   5   1   8       22.30       19.37      6.75 o
   6   1   8       83.77       92.04      9.93 o
   7   1   8       40.47       57.72     16.38 o
   8   1   8       10.63        3.17      4.16 o
  -8   2   8        4.68       -1.82      7.81 o
  -7   2   8       24.21        3.44      5.91 o
  -6   2   8       21.03       29.84      7.87 o
  -5   2   8       25.77       25.27      6.75 o
  -4   2   8       78.30       79.28      7.30 o
  -3   2   8      911.58      887.55     21.07 o
  -2   2   8      308.37      330.68     12.14 o
  -1   2   8        4.88        4.09      3.15 o
   0   2   8      132.99      138.64     10.08 o
   1   2   8        5.03        2.97      1.30 o
   2   2   8      308.78      352.30     14.06 o
   3   2   8      908.81      889.43     26.19 o
   4   2   8       78.20       78.17     11.35 o
   5   2   8       26.40       43.62      9.05 o
   6   2   8       21.44       31.47      8.63 o
   7   2   8       24.09        8.65      6.68 o
   8   2   8        4.69       -0.25      3.95 o
  -8   3   8       17.98       47.34     18.67 o
  -7   3   8        5.40        9.34      9.10 o
  -6   3   8       77.72       65.09     12.28 o
  -5   3   8       90.54      100.52     13.49 o
  -4   3   8       69.01       68.13     14.82 o
  -3   3   8      350.62      337.82     15.67 o
  -2   3   8     2533.04     2670.84     83.54 o
  -1   3   8      252.75      306.75     26.09 o
   0   3   8       37.12       27.63      7.19 o
   1   3   8      252.72      249.54     23.24 o
   2   3   8     2535.57     2656.29     26.89 o
   3   3   8      350.09      364.83     14.79 o
   4   3   8       69.06       69.55     11.59 o
   5   3   8       90.64      105.76     12.17 o
   6   3   8       78.84       94.87     12.82 o
   7   3   8        5.44        1.94      7.32 o
   8   3   8       18.04       31.18      9.59 o
  -8   4   8       25.13       19.19     11.61 o
  -7   4   8       13.98       20.99     10.98 o
  -6   4   8       14.48        7.48      6.14 o
  -5   4   8       59.69       76.94     12.52 o
  -4   4   8      156.85      176.80     24.50 o
  -3   4   8      235.49      210.61     10.37 o
  -1   4   8       80.23       75.11     13.04 o
   0   4   8      541.86      555.96     23.28 o
   1   4   8       80.42       71.07      6.07 o
   2   4   8      441.77      438.26     15.65 o
   3   4   8      237.45      227.32     16.42 o
   4   4   8      153.96      201.90     20.10 o
   5   4   8       60.27       76.88     10.76 o
   6   4   8       14.58       15.15      5.68 o
   7   4   8       13.94       16.76      5.94 o
   8   4   8       25.13       17.81      7.80 o
  -8   5   8        0.12       -7.92      8.25 o
  -7   5   8       68.82       79.33     14.64 o
  -6   5   8       24.92       18.58      6.34 o
  -5   5   8       20.47       21.22      9.52 o
  -4   5   8      319.16      294.00     30.87 o
  -3   5   8       64.63       80.84     15.51 o
  -1   5   8      131.40      109.99     15.21 o
   0   5   8        3.88        2.83      1.74 o
   1   5   8      131.26       99.15      5.71 o
   2   5   8      177.58      165.81      9.89 o
   3   5   8       65.21       88.46     13.72 o
   4   5   8      318.73      360.38     26.67 o
   5   5   8       20.06       25.22      7.65 o
   6   5   8       25.22       27.03      7.81 o
   7   5   8       68.56       95.26     16.13 o
   8   5   8        0.12       -7.98      7.98 o
  -8   6   8        0.55       -6.25     10.66 o
  -7   6   8        2.77        1.42      3.91 o
  -6   6   8        4.07        9.04      4.26 o
  -5   6   8       13.27       22.27     10.21 o
  -4   6   8       24.53       22.39     10.61 o
  -3   6   8       17.02       43.14     11.91 o
  -2   6   8      110.29      100.47     12.48 o
  -1   6   8      355.32      386.24     21.72 o
   0   6   8        9.11        7.88      1.58 o
   1   6   8      356.18      364.99     12.15 o
   2   6   8      110.20       98.04     10.08 o
   3   6   8       16.90       19.42      6.98 o
   4   6   8       24.58       40.90     16.89 o
   5   6   8       13.12       26.44      8.67 o
   6   6   8        4.05       14.81      9.18 o
   7   6   8        2.79        7.94      5.64 o
   8   6   8        0.56        0.69      4.27 o
  -7   7   8        2.59        0.25     14.35 o
  -6   7   8       19.20        5.18      5.86 o
  -5   7   8       11.76       18.31      9.36 o
  -4   7   8       36.31       33.06     10.43 o
  -3   7   8       77.00       56.42     13.48 o
  -2   7   8      171.81      184.04     14.18 o
  -1   7   8      370.88      307.13     18.38 o
   0   7   8        0.48        1.25      1.82 o
   1   7   8      371.77      381.33     17.11 o
   2   7   8      172.83      179.23     16.44 o
   3   7   8       77.12       82.69     13.65 o
   4   7   8       36.39       43.02     10.01 o
   5   7   8       11.93       21.85      7.16 o
   6   7   8       19.03       29.27     11.05 o
   7   7   8        2.63        2.57      5.18 o
  -7   8   8        1.40       -2.93      3.92 o
  -6   8   8        8.00       20.95     10.89 o
  -5   8   8       26.60       44.63     14.42 o
  -4   8   8       47.80       53.15     15.00 o
  -3   8   8       94.66       86.67     17.97 o
  -2   8   8       31.54       42.80      7.06 o
  -1   8   8       45.20       32.75      5.32 o
   0   8   8      155.11      151.07      9.79 o
   1   8   8       45.01       44.99      6.47 o
   2   8   8       32.08       42.39      5.47 o
   3   8   8       95.17      111.04     15.86 o
   4   8   8       48.11       45.69     10.57 o
   5   8   8       26.44       36.52      9.27 o
   6   8   8        7.99       22.74      8.67 o
   7   8   8        1.41        5.12      6.53 o
  -6   9   8        2.84       -7.86      7.86 o
  -5   9   8        9.90        1.83      4.19 o
  -4   9   8       46.45       36.28     13.67 o
  -3   9   8       93.01       79.47     18.01 o
  -2   9   8       98.89      101.18     14.62 o
  -1   9   8       50.79       34.39      9.29 o
   0   9   8      153.97      157.01     13.18 o
   1   9   8       50.71       47.06      7.06 o
   2   9   8       99.28      108.90      9.27 o
   3   9   8       92.96      102.30     12.61 o
   4   9   8       46.59       47.22     10.65 o
   5   9   8        9.90       19.14      6.79 o
   6   9   8        2.83        2.40      4.50 o
  -6  10   8        0.98       -5.65      7.36 o
  -5  10   8        7.87        5.07      7.62 o
  -4  10   8       36.91       34.22     13.55 o
  -3  10   8       50.25       80.18     18.80 o
  -2  10   8       23.45       38.31     12.93 o
  -1  10   8       20.17       26.41     12.54 o
   0  10   8        1.11        4.32      6.57 o
   1  10   8       20.07       20.61      9.90 o
   2  10   8       23.42       15.89     10.79 o
   3  10   8       50.22       67.99     10.07 o
   4  10   8       36.71       34.71      9.83 o
   5  10   8        7.96       10.13      6.71 o
   6  10   8        0.95       11.54     14.38 o
  -5  11   8        7.16       20.85     12.96 o
  -4  11   8       15.21       39.20     15.59 o
  -3  11   8       23.80       18.10      9.63 o
  -1  11   8        8.22        5.12      5.72 o
   0  11   8       17.17       15.39     10.29 o
   1  11   8        8.29        8.85      7.83 o
   2  11   8        3.70        0.52      7.29 o
   3  11   8       23.94       19.83     26.54 o
   4  11   8       15.17       28.14     11.60 o
   5  11   8        7.16       -3.51     12.41 o
  -4  12   8        0.52        9.59      9.24 o
  -3  12   8       11.64       13.39     10.13 o
  -1  12   8        4.78        8.30      8.12 o
   0  12   8        2.01        7.27      7.39 o
   1  12   8        4.85        2.49      6.06 o
   2  12   8        1.94        8.62     13.58 o
   3  12   8       11.51        6.45      3.59 o
   4  12   8        0.53        7.88      8.91 o
   0  13   8        1.24       -3.58      5.80 o
   1  13   8        1.94        6.27      7.79 o
   2  13   8        0.40       -7.35      7.40 o
   1   0   9      324.67      328.58     22.96 o
   2   0   9     6249.35     6232.04     72.21 o
   3   0   9       32.27       61.38      9.18 o
   4   0   9      117.49      123.35      9.67 o
   5   0   9      177.41      167.39      9.99 o
   6   0   9      565.93      570.59     48.90 o
   7   0   9       15.98       22.81     10.91 o
   8   0   9        0.96        7.99      7.78 o
  -8   1   9        9.26        2.88      4.78 o
  -7   1   9       12.77       10.47     11.39 o
  -6   1   9       29.56       35.45     13.37 o
  -5   1   9      130.16      132.21     10.39 o
  -4   1   9      446.85      403.07     14.81 o
  -3   1   9     1546.24     1628.94     50.69 o
  -2   1   9      119.55      113.62      5.15 o
  -1   1   9      558.29      545.13     12.92 o
   0   1   9       88.07       87.31      5.53 o
   1   1   9      554.31      556.97     14.83 o
   2   1   9      118.05      111.82      8.15 o
   3   1   9     1548.82     1649.61     36.51 o
   4   1   9      447.94      423.95     24.61 o
   5   1   9      130.07      122.22     12.35 o
   6   1   9       29.41       30.28      5.82 o
   7   1   9       12.91       38.01     15.59 o
   8   1   9        9.25        9.05      5.62 o
  -8   2   9       39.13       46.68     17.72 o
  -7   2   9       36.28       46.37     16.38 o
  -6   2   9       66.57       64.99      8.80 o
  -5   2   9        7.54        4.89      3.14 o
  -4   2   9       61.79       54.24      5.87 o
  -3   2   9      848.16      965.48     29.65 o
  -2   2   9      651.51      616.86     26.72 o
  -1   2   9      586.27      542.79     23.68 o
   0   2   9     1361.09     1338.16     48.73 o
   1   2   9      584.99      583.14     18.01 o
   2   2   9      645.97      642.53     19.31 o
   3   2   9      848.78      952.93     27.46 o
   4   2   9       61.57       60.63     14.98 o
   5   2   9        7.45       10.97     16.27 o
   6   2   9       67.10       76.09     13.56 o
   7   2   9       36.18       39.06     10.51 o
   8   2   9       39.25       64.17     19.76 o
  -8   3   9       12.25       -1.64      5.21 o
  -7   3   9        0.57       -7.17      7.17 o
  -6   3   9       29.91       28.80      5.98 o
  -5   3   9       32.12       28.37      5.31 o
  -4   3   9      268.44      259.98     16.72 o
  -3   3   9       69.41      122.63     12.20 o
  -2   3   9      319.47      297.98     20.15 o
  -1   3   9     1728.73     1742.97     41.31 o
   0   3   9      238.06      251.78     15.03 o
   1   3   9     1724.68     1669.72     22.52 o
   2   3   9      322.40      316.95     10.67 o
   3   3   9       69.48      139.54     14.51 o
   4   3   9      265.81      297.03     29.58 o
   5   3   9       32.24       23.11      7.19 o
   6   3   9       29.39       31.90      7.75 o
   7   3   9        0.56        4.79      3.81 o
   8   3   9       12.17       13.11      6.28 o
  -8   4   9        9.07       22.27     14.13 o
  -7   4   9        0.54        6.26      6.99 o
  -6   4   9       50.00       51.29     11.34 o
  -5   4   9       55.03       45.59      6.26 o
  -4   4   9      138.75      126.16     10.46 o
  -1   4   9      141.10      172.01     18.47 o
   0   4   9      283.92      254.50     22.27 o
   1   4   9      141.72      143.22     12.27 o
   2   4   9      128.10      138.77      7.38 o
   3   4   9      141.18      134.87     15.13 o
   4   4   9      138.26      152.91     22.44 o
   5   4   9       55.47       68.30      9.72 o
   6   4   9       50.00       51.43      9.29 o
   7   4   9        0.51        0.66      4.16 o
   8   4   9        9.10       11.51      6.51 o
  -8   5   9        6.55        9.70     11.79 o
  -7   5   9        9.14        3.99      6.07 o
  -6   5   9       33.80       29.66      8.98 o
  -5   5   9       34.52       29.40     10.85 o
  -4   5   9      272.86      228.46     17.92 o
  -3   5   9      325.59      265.99     27.47 o
  -2   5   9       40.82       40.59     11.73 o
  -1   5   9      260.47      293.50     18.36 o
   0   5   9       89.74       79.78      9.57 o
   1   5   9      260.88      202.84     20.64 o
   2   5   9       40.38       34.40      4.43 o
   3   5   9      322.56      344.25     26.56 o
   4   5   9      273.03      328.10     31.66 o
   5   5   9       33.93       33.48      7.92 o
   6   5   9       33.51       36.42      8.25 o
   7   5   9        9.12       21.38      7.42 o
   8   5   9        6.51       -3.18      5.09 o
  -7   6   9       34.84       41.97     10.32 o
  -6   6   9        1.59        9.73      5.67 o
  -5   6   9       85.83       64.66     16.60 o
  -4   6   9      266.51      210.91     27.58 o
  -3   6   9       15.83       16.41      8.74 o
  -2   6   9       17.35        8.38      4.09 o
  -1   6   9      235.27      249.43     19.20 o
   0   6   9       10.98       14.81      3.40 o
   1   6   9      233.34      235.29     10.23 o
   2   6   9       17.46       17.87      5.07 o
   3   6   9       15.61       26.08      8.12 o
   4   6   9      266.84      286.28     28.70 o
   5   6   9       85.53       92.68     15.03 o
   6   6   9        1.56       22.68     10.19 o
   7   6   9       34.85       52.85     11.68 o
  -7   7   9        5.48        6.80      8.24 o
  -6   7   9        0.41       -3.38      5.54 o
  -5   7   9       40.85       56.24     16.19 o
  -4   7   9       64.70       58.79     15.29 o
  -3   7   9       90.99      106.97     19.18 o
  -2   7   9      312.08      325.93     23.75 o
  -1   7   9      169.82      150.92     12.52 o
   0   7   9       24.23       19.98      2.81 o
   1   7   9      169.33      189.67     18.39 o
   2   7   9      312.03      313.78     20.78 o
   3   7   9       90.08      111.28     15.16 o
   4   7   9       64.26       68.36     12.17 o
   5   7   9       40.33       63.39     12.78 o
   6   7   9        0.41        3.92      4.86 o
   7   7   9        5.46        6.06      5.39 o
  -7   8   9        2.47        2.14      4.47 o
  -6   8   9        7.61       28.17     12.90 o
  -5   8   9        5.77        9.43      8.76 o
  -4   8   9        4.52       16.73      9.86 o
  -3   8   9      119.02       96.43     19.71 o
  -2   8   9       29.06       25.43      6.24 o
  -1   8   9       47.16       43.30     11.65 o
   0   8   9       11.81       13.12      2.45 o
   1   8   9       47.78       42.73      5.74 o
   2   8   9       29.50       30.64      4.50 o
   3   8   9      119.46      129.85     16.90 o
   4   8   9        4.51        4.14      4.52 o
   5   8   9        5.68        8.30     13.63 o
   6   8   9        7.49        3.21     21.37 o
   7   8   9        2.46        5.06      3.87 o
  -6   9   9        7.38       13.18      7.47 o
  -5   9   9        8.31        9.48      8.77 o
  -4   9   9       29.23       49.63     16.47 o
  -3   9   9        1.84       14.51      4.62 o
  -2   9   9      133.94      125.26     16.30 o
  -1   9   9       12.65        6.38      5.08 o
   0   9   9       29.82       29.70      4.46 o
   1   9   9       12.60       10.06      2.94 o
   2   9   9      133.05      141.88     24.06 o
   3   9   9        1.82        6.44      3.26 o
   4   9   9       28.76       41.83      9.94 o
   5   9   9        8.29       14.60      8.31 o
   6   9   9        7.37        8.09      7.12 o
  -5  10   9        0.07        2.74      5.59 o
  -4  10   9        0.18        0.87      8.67 o
  -3  10   9        7.04       -1.36      5.92 o
  -2  10   9       28.60       40.51     10.69 o
  -1  10   9        7.00       16.87     11.55 o
   0  10   9        0.02        3.28      6.58 o
   1  10   9        6.95       10.70      7.36 o
   2  10   9       28.75       20.66     11.15 o
   3  10   9        7.05       15.74      6.32 o
   4  10   9        0.19        6.17     10.05 o
   5  10   9        0.06        6.75     13.27 o
  -4  11   9        5.90        7.15      8.10 o
  -3  11   9        6.52        3.83      5.01 o
  -1  11   9        2.45        9.01      8.47 o
   0  11   9        0.25       -7.37      7.37 o
   1  11   9        2.47       -4.38      5.73 o
   2  11   9       38.78       44.18     15.92 o
   3  11   9        6.39       12.65      6.95 o
   4  11   9        5.82       10.68     11.32 o
  -1  12   9       11.80       14.76      8.38 o
   0  12   9        0.38        8.58      9.21 o
   1  12   9       11.88        8.67     10.43 o
   2  12   9        5.85        3.90      4.68 o
   3  12   9        2.10       12.45     12.87 o
   0  13   9        1.11       -9.15      9.15 o
   1  13   9       12.35        7.79      7.70 o
   0   0  10       15.91       18.86      4.62 o
   1   0  10       16.62       25.95      3.74 o
   2   0  10      351.14      408.80     15.00 o
   3   0  10     2544.14     2703.13    105.39 o
   4   0  10      191.19      189.31     15.91 o
   5   0  10        0.02        2.93      2.49 o
   6   0  10       81.82       84.26     13.70 o
   7   0  10        1.91       19.00     12.49 o
   8   0  10        7.78       18.91     12.35 o
  -8   1  10        4.41       -3.76      6.19 o
  -7   1  10       12.45       10.24      7.15 o
  -6   1  10       27.19       22.35     11.61 o
  -5   1  10       95.25       91.62      9.32 o
  -4   1  10       17.45       16.86      3.83 o
  -3   1  10      344.76      291.96     17.68 o
  -2   1  10     1189.33     1175.85     20.25 o
  -1   1  10      156.84      161.82      7.49 o
   0   1  10      883.11      851.54     17.97 o
   1   1  10      159.28      153.44      7.26 o
   2   1  10     1185.81     1227.76     21.99 o
   3   1  10      344.33      375.44     21.81 o
   4   1  10       17.03       25.07      5.84 o
   5   1  10       96.33      105.09     14.19 o
   6   1  10       27.67       30.09      8.35 o
   7   1  10       12.54       19.54     12.39 o
   8   1  10        4.39       10.20      6.53 o
  -8   2  10        9.48       19.61     13.94 o
  -7   2  10       15.99       16.28     10.03 o
  -6   2  10       71.27       71.78     14.07 o
  -5   2  10      249.81      238.02     17.02 o
  -4   2  10      185.79      178.36     10.20 o
  -3   2  10      288.58      289.58     13.93 o
  -2   2  10      877.81      872.97     32.47 o
  -1   2  10     1459.65     1525.96     34.46 o
   0   2  10      533.00      584.90     13.46 o
   1   2  10     1461.53     1572.85     22.20 o
   2   2  10      875.21      896.14     23.17 o
   3   2  10      287.81      301.03     15.52 o
   4   2  10      185.50      188.04     16.96 o
   5   2  10      250.70      270.20     23.62 o
   6   2  10       71.27       66.87     12.87 o
   7   2  10       15.93        5.75      4.98 o
   8   2  10        9.48        7.37      6.56 o
  -8   3  10       33.81       37.45     18.19 o
  -7   3  10        1.45       -8.26      8.26 o
  -6   3  10       49.90       43.65      7.30 o
  -5   3  10      239.20      216.72     25.89 o
  -4   3  10      179.77      154.00     12.67 o
  -3   3  10      424.74      372.05     29.61 o
  -2   3  10      252.45      228.46     17.96 o
  -1   3  10      512.02      532.89     23.58 o
   0   3  10     1180.54     1217.92     33.91 o
   1   3  10      513.47      494.78     12.95 o
   2   3  10      253.06      267.19     12.77 o
   3   3  10      422.57      461.33     19.81 o
   5   3  10      240.00      258.35     19.52 o
   6   3  10       49.81       48.70      8.85 o
   7   3  10        1.43        7.04      4.16 o
   8   3  10       33.88       38.43     12.12 o
  -8   4  10        3.25        0.11      8.07 o
  -7   4  10        2.29        6.10      4.39 o
  -6   4  10        5.69       16.66      7.68 o
  -5   4  10      208.89      201.64     13.48 o
  -4   4  10      230.89      205.55     19.33 o
  -3   4  10       66.81       60.50     13.19 o
  -2   4  10      557.41      547.35     29.03 o
  -1   4  10      180.67      185.09     15.08 o
   0   4  10     1631.26     1679.56     42.42 o
   1   4  10      181.56      159.02     11.96 o
   2   4  10      558.44      563.64     13.42 o
   3   4  10       66.03       55.64      7.59 o
   4   4  10      231.85      249.07     27.68 o
   5   4  10      209.30      250.03     18.85 o
   6   4  10        5.58        6.96      3.67 o
   7   4  10        2.34        6.29      4.33 o
   8   4  10        3.18        2.17      7.17 o
  -8   5  10        0.54       -6.84      6.84 o
  -7   5  10       14.65       19.85      9.03 o
  -6   5  10        2.53       12.56      7.10 o
  -5   5  10       21.65       17.97      4.10 o
  -4   5  10      541.88      471.12     40.84 o
  -3   5  10       91.83      116.74     18.94 o
  -2   5  10      116.94       92.15     11.60 o
  -1   5  10      245.23      248.61     15.63 o
   0   5  10       22.91       26.38      6.02 o
   1   5  10      243.95      247.40     19.03 o
   2   5  10      115.57      117.02      7.85 o
   3   5  10       92.12       96.37      9.89 o
   4   5  10      543.17      636.67     43.16 o
   5   5  10       21.93       30.50      7.48 o
   6   5  10        2.64        2.68      2.88 o
   7   5  10       14.71       16.66      8.78 o
   8   5  10        0.57        7.10      6.72 o
  -7   6  10        0.76       14.03      8.08 o
  -6   6  10        1.02       -1.67      5.21 o
  -5   6  10       26.63       20.33     11.14 o
  -4   6  10       14.14        7.44      7.10 o
  -3   6  10      284.93      289.41     30.36 o
  -2   6  10       72.30       69.45     15.14 o
  -1   6  10       43.42       54.28      9.34 o
   0   6  10        5.96        8.54      2.44 o
   1   6  10       43.57       40.41      3.62 o
   2   6  10       72.04       70.62      8.13 o
   3   6  10      284.45      308.47     24.94 o
   4   6  10       14.22        9.18      3.18 o
   5   6  10       26.99       29.84      7.20 o
   6   6  10        0.98        3.39      4.25 o
   7   6  10        0.78       -4.48      4.48 o
  -7   7  10        4.60       13.32      5.32 o
  -6   7  10        3.27       -3.91      7.86 o
  -5   7  10       11.16        7.57      7.62 o
  -4   7  10       23.14       27.81     10.81 o
  -3   7  10       73.82       62.16     14.89 o
  -2   7  10      239.63      249.12     21.20 o
  -1   7  10      356.29      353.75     18.76 o
   0   7  10      137.88      143.26     12.67 o
   1   7  10      356.93      346.60     16.27 o
   2   7  10      240.36      264.48     17.93 o
   3   7  10       74.61       73.22     12.34 o
   4   7  10       23.25       21.44      7.60 o
   5   7  10       10.99       14.26     16.17 o
   6   7  10        3.21        7.99      3.56 o
   7   7  10        4.59       24.73      9.37 o
  -6   8  10        1.90       14.84     11.73 o
  -5   8  10       25.49       25.68     12.90 o
  -4   8  10       30.45       27.70     11.10 o
  -3   8  10       19.40       11.83      9.82 o
  -2   8  10       40.05       40.82      7.42 o
  -1   8  10        1.68        3.87      4.47 o
   0   8  10       64.91       37.89     13.33 o
   1   8  10        1.80        4.61      2.14 o
   2   8  10       40.11       41.99      8.44 o
   3   8  10       19.04       25.58      8.79 o
   4   8  10       30.49       23.55      8.64 o
   5   8  10       25.40       34.10     10.03 o
   6   8  10        1.92        3.02      3.81 o
  -6   9  10        5.24       13.56      8.65 o
  -5   9  10        0.83       10.51     11.94 o
  -4   9  10       14.49       27.57     11.89 o
  -3   9  10       20.34       29.87     12.98 o
  -2   9  10       18.71       13.95      9.85 o
  -1   9  10       93.45       94.48     13.65 o
   0   9  10       89.65      117.29     13.04 o
   1   9  10       93.62       88.19      8.47 o
   2   9  10       18.74       37.37     14.23 o
   3   9  10       20.53       29.37      6.95 o
   4   9  10       14.35       25.72      8.46 o
   5   9  10        0.85        3.49      4.85 o
   6   9  10        5.18       -0.05     15.09 o
  -5  10  10       13.42       25.56     15.41 o
  -4  10  10        7.85       25.03     14.52 o
  -3  10  10       12.43       21.55     10.41 o
  -2  10  10       47.74       61.33     12.54 o
  -1  10  10       17.21       13.19      9.23 o
   0  10  10        0.19       -2.67     10.43 o
   1  10  10       17.13       13.27      9.27 o
   2  10  10       47.37       48.69     15.81 o
   3  10  10       12.49        7.09      9.83 o
   4  10  10        7.72       13.56     12.99 o
   5  10  10       13.42      235.18     56.66 o
  -4  11  10       10.99        5.25     11.35 o
  -3  11  10       19.81       24.32     12.61 o
  -1  11  10        7.07       26.21     14.58 o
   0  11  10        0.52       -7.74      7.74 o
   1  11  10        7.13       16.53     11.25 o
   2  11  10        4.41        9.40      7.77 o
   3  11  10       19.79       17.66      7.21 o
   4  11  10       11.09       13.38      9.06 o
  -1  12  10        1.61       15.53     10.07 o
   0  12  10        0.79       -6.35      7.26 o
   1  12  10        1.61       -1.19      4.74 o
   2  12  10        4.68       -0.03      4.16 o
   3  12  10        1.84       -7.20      7.74 o
   0  13  10        0.58       -8.77      8.77 o
   1  13  10        2.67        5.45     10.16 o
   1   0  11      899.09      857.10     18.49 o
   2   0  11        1.70        3.70      1.76 o
   3   0  11      351.54      365.62     30.29 o
   4   0  11       62.61       68.23     15.34 o
   5   0  11      420.53      425.46     26.91 o
   6   0  11      127.02      116.75     15.76 o
   7   0  11       16.83       14.49     10.45 o
   8   0  11        1.75        0.05      4.45 o
  -8   1  11       12.87      -11.15     11.15 o
  -7   1  11        8.51       12.04      8.54 o
  -6   1  11       84.84       78.02     18.61 o
  -5   1  11      193.20      192.37     12.78 o
  -4   1  11      460.98      458.65     21.17 o
  -3   1  11      635.64      570.82     16.06 o
  -2   1  11      866.99      872.44     20.73 o
  -1   1  11      535.73      526.22     14.07 o
   0   1  11      109.29       99.10      6.61 o
   1   1  11      539.01      560.24     14.34 o
   2   1  11      865.23      874.49     21.30 o
   3   1  11      632.10      656.95     29.53 o
   4   1  11      462.64      487.31     26.63 o
   5   1  11      193.14      213.71     20.47 o
   6   1  11       85.33       81.49     13.98 o
   7   1  11        8.42       10.84      8.81 o
   8   1  11       12.80       93.73     23.80 o
  -8   2  11       32.80       19.38     12.24 o
  -7   2  11        6.07       -0.93      5.19 o
  -6   2  11        4.38        5.63      2.69 o
  -5   2  11       52.11       42.46      7.18 o
  -4   2  11       30.40       34.68      4.80 o
  -3   2  11       21.99       17.07      4.63 o
  -2   2  11      172.67      174.57     15.28 o
  -1   2  11      457.46      485.13     13.99 o
   0   2  11        7.64        8.05      2.00 o
   1   2  11      454.68      495.46     13.28 o
   2   2  11      171.10      176.53     12.13 o
   3   2  11       21.29       16.01      7.94 o
   4   2  11       30.51       36.39      7.64 o
   5   2  11       52.85       64.55     11.47 o
   6   2  11        4.41        4.96      4.88 o
   7   2  11        5.94       13.73      5.68 o
   8   2  11       32.54       38.89     11.01 o
  -8   3  11        2.98        0.70      4.69 o
  -7   3  11       23.97       31.42      9.15 o
  -6   3  11       33.08       87.86     45.48 o
  -5   3  11       49.15       52.49     12.10 o
  -4   3  11      126.56      116.93      9.59 o
  -3   3  11       49.59       49.20      8.53 o
  -2   3  11      309.79      333.92     22.47 o
  -1   3  11      453.61      450.18     19.26 o
   0   3  11      888.41      941.41     30.69 o
   1   3  11      455.36      461.66     13.08 o
   2   3  11      309.36      351.12     14.85 o
   3   3  11       49.12       44.26      6.08 o
   5   3  11       48.76       50.35     16.12 o
   6   3  11       33.25       37.86      8.40 o
   7   3  11       23.79       11.05      9.61 o
   8   3  11        3.02       -0.64      8.32 o
  -8   4  11       23.02       11.02     12.98 o
  -7   4  11        8.76        7.56      4.73 o
  -6   4  11       18.43       12.52     13.27 o
  -5   4  11       74.42       91.21      9.05 o
  -4   4  11       22.92       22.71      3.96 o
  -3   4  11       16.46       21.39      6.52 o
  -2   4  11       15.74       16.34      5.41 o
  -1   4  11      388.27      437.15     23.38 o
   0   4  11      141.20      152.50     13.29 o
   1   4  11      389.56      408.27     20.75 o
   2   4  11       16.03       15.17      2.32 o
   3   4  11       16.92       17.78      4.72 o
   4   4  11       23.46       22.39      7.40 o
   5   4  11       75.10      101.55     12.00 o
   6   4  11       18.30       17.38      5.74 o
   7   4  11        8.67       -4.54      4.63 o
   8   4  11       23.11       29.92      9.93 o
  -8   5  11        0.38       13.99      7.60 o
  -7   5  11        0.71        3.23     14.68 o
  -6   5  11       11.23       22.02      7.30 o
  -5   5  11       83.54       79.26     18.21 o
  -4   5  11       75.89       69.18     16.69 o
  -3   5  11      195.34      189.84     18.32 o
  -2   5  11       42.85       36.91      7.28 o
  -1   5  11      110.45      122.18     12.40 o
   0   5  11      778.89      819.97     33.04 o
   1   5  11      110.88      101.37     20.66 o
   2   5  11       43.56       45.03      5.06 o
   3   5  11      195.17      218.98     16.32 o
   4   5  11       76.69       93.37     16.58 o
   5   5  11       84.05       86.69     11.29 o
   6   5  11       11.03        5.87      3.25 o
   7   5  11        0.71        5.60      5.68 o
   8   5  11        0.40       -0.82      5.06 o
  -7   6  11       29.49       21.10      8.72 o
  -6   6  11       10.49        9.57      5.85 o
  -5   6  11       20.73       24.73     11.30 o
  -4   6  11       50.17       48.15     15.16 o
  -3   6  11       48.91       34.24      8.23 o
  -2   6  11       31.40       25.13      6.87 o
  -1   6  11      231.79      240.71     14.56 o
   0   6  11       70.90       63.08      6.91 o
   1   6  11      230.39      271.32     23.02 o
   2   6  11       31.13       35.04      4.41 o
   3   6  11       49.38       50.73      7.43 o
   4   6  11       50.60       45.06     11.18 o
   5   6  11       20.56       11.54      4.80 o
   6   6  11       10.49       15.00      4.99 o
   7   6  11       29.41       25.16      7.86 o
  -7   7  11        2.63       11.32      7.87 o
  -6   7  11        5.79        3.81      5.73 o
  -5   7  11       23.14       11.80      7.86 o
  -4   7  11       92.72       60.64     15.24 o
  -3   7  11      100.76      118.09     20.67 o
  -2   7  11      102.87      109.42     14.16 o
  -1   7  11      122.89      120.07     11.15 o
   0   7  11       11.60       11.94      2.81 o
   1   7  11      123.63      113.81     15.80 o
   2   7  11      103.01      100.18      7.06 o
   3   7  11      101.44      116.17     14.63 o
   4   7  11       92.82      119.84     13.20 o
   5   7  11       23.01       25.18      6.82 o
   6   7  11        5.79        0.50      6.61 o
   7   7  11        2.64        5.23      8.81 o
  -6   8  11       12.94        4.50      7.05 o
  -5   8  11        0.03       12.16      6.80 o
  -4   8  11        8.20       -4.71      5.73 o
  -3   8  11       53.72       42.50     14.79 o
  -2   8  11      128.24      127.77     12.62 o
  -1   8  11       25.42       18.38     10.84 o
   0   8  11        0.34        0.91      3.32 o
   1   8  11       25.76       17.37      8.43 o
   2   8  11      128.04      136.48     14.61 o
   3   8  11       54.20       55.24     10.64 o
   4   8  11        8.25        9.04      6.69 o
   5   8  11        0.04        9.14      4.28 o
   6   8  11       12.82       18.08      8.73 o
  -6   9  11        6.70        7.81      7.62 o
  -5   9  11       13.52       14.17      9.48 o
  -4   9  11       38.05       63.68     17.54 o
  -3   9  11        7.33        8.65      6.50 o
  -2   9  11        1.07        4.24      7.74 o
  -1   9  11       31.49       29.11      7.24 o
   0   9  11        4.74       14.09      4.47 o
   1   9  11       31.29       30.39     10.88 o
   2   9  11        1.14        8.50     10.45 o
   3   9  11        7.22        7.86      4.37 o
   4   9  11       38.21       44.44      9.99 o
   5   9  11       13.59       30.31     21.58 o
   6   9  11        6.79        9.45     14.81 o
  -5  10  11        0.85      -11.82     11.82 o
  -4  10  11        2.92       -0.32      4.84 o
  -3  10  11       24.84       26.25     11.70 o
  -2  10  11       54.74       70.70     21.57 o
  -1  10  11        0.84       12.55      9.71 o
   0  10  11        1.06       -8.01      8.01 o
   1  10  11        0.83       -1.86      5.09 o
   2  10  11       54.82       51.88     16.42 o
   3  10  11       24.88       19.95     11.70 o
   4  10  11        3.01       10.02      8.78 o
   5  10  11        0.86       11.84     16.16 o
  -4  11  11       31.26       23.22     12.95 o
  -3  11  11       13.82       22.57     13.04 o
  -2  11  11       16.18       17.16      9.78 o
  -1  11  11        3.50       10.99     12.81 o
   0  11  11        0.44       -0.67      6.14 o
   1  11  11        3.49       12.51      9.76 o
   2  11  11       16.06        5.11      5.73 o
   3  11  11       13.93       21.79      9.80 o
   4  11  11       31.45       41.59     14.02 o
  -1  12  11        4.21        3.69      9.84 o
   0  12  11        0.09       -9.35      9.35 o
   1  12  11        4.20        4.75      9.23 o
   2  12  11        2.76        7.98      9.84 o
   3  12  11        2.08       -4.79      7.54 o
   0   0  12      772.13      718.32     29.97 o
   1   0  12        0.61        1.55      1.47 o
   2   0  12        4.95        6.46      2.29 o
   3   0  12       76.17       87.38     10.70 o
   4   0  12        1.88       14.17      4.29 o
   5   0  12       12.35       23.36     10.98 o
   6   0  12      148.51      118.03     16.09 o
   7   0  12        2.80        0.23      4.77 o
   8   0  12       22.33       26.48     15.09 o
  -8   1  12        0.09        7.72      7.98 o
  -7   1  12        2.33       -2.80      8.35 o
  -6   1  12        8.24        2.34      4.90 o
  -5   1  12      122.49      106.60     11.36 o
  -4   1  12      190.74      207.10     14.20 o
  -3   1  12      611.34      556.04     26.28 o
  -2   1  12       58.78       64.86      7.12 o
  -1   1  12      203.12      200.36     11.98 o
   0   1  12       59.48       58.01      5.47 o
   1   1  12      205.18      204.65      9.10 o
   2   1  12       57.60       56.72      6.67 o
   3   1  12      608.66      580.47     28.39 o
   4   1  12      193.10      217.28     18.00 o
   5   1  12      123.37      108.84     14.37 o
   6   1  12        8.09        8.22      4.72 o
   7   1  12        2.26        1.24     10.25 o
   8   1  12        0.09        2.07      7.86 o
  -8   2  12        8.64        2.34      7.86 o
  -7   2  12        6.39       61.97     24.95 o
  -6   2  12       11.42        7.00     16.30 o
  -5   2  12      151.43      120.84      9.51 o
  -4   2  12      128.37      109.61     10.86 o
  -3   2  12       24.24       18.00      4.71 o
  -2   2  12      328.61      314.75     20.69 o
  -1   2  12       29.78       29.52      3.61 o
   0   2  12        0.42        2.17      2.27 o
   1   2  12       29.28       29.45      3.60 o
   2   2  12      328.91      335.44     12.67 o
   3   2  12       24.45       24.06      5.33 o
   4   2  12      127.15      125.68     15.64 o
   5   2  12      151.92      165.76     18.49 o
   6   2  12       11.55       18.24      7.67 o
   7   2  12        6.24        0.69      6.41 o
   8   2  12        8.54        9.27      6.93 o
  -8   3  12       17.85       12.22      9.90 o
  -7   3  12        1.27        1.33      4.61 o
  -6   3  12       10.93       10.32      4.45 o
  -5   3  12       49.22       64.70      8.18 o
  -4   3  12       31.46       25.61      5.00 o
  -3   3  12       12.07       21.64      6.39 o
  -2   3  12      118.93      133.62     11.06 o
  -1   3  12       70.75       61.88      7.34 o
   0   3  12     2062.23     2127.49     47.60 o
   1   3  12       71.13       60.18      5.27 o
   2   3  12      118.65      133.61     10.42 o
   3   3  12       11.67       23.72      7.30 o
   4   3  12       31.48       26.45      8.87 o
   5   3  12       48.68       64.11     12.19 o
   6   3  12       11.06       15.78      5.30 o
   7   3  12        1.28       -0.09      3.84 o
   8   3  12       17.79       17.62      8.98 o
  -8   4  12       12.19        6.81     11.60 o
  -7   4  12       11.00        7.55      6.78 o
  -6   4  12       23.85       24.30     13.37 o
  -5   4  12       38.60       37.89     11.04 o
  -4   4  12       89.31      112.62     19.59 o
  -3   4  12      332.33      327.07     22.96 o
  -2   4  12       45.10       38.19      6.36 o
  -1   4  12      149.36      161.78     12.30 o
   0   4  12      968.80      960.42     34.19 o
   1   4  12      151.22      137.36     13.11 o
   2   4  12       45.81       46.93      4.37 o
   3   4  12      331.56      363.83     23.02 o
   4   4  12       90.43      148.43     21.73 o
   5   4  12       38.54       42.47      8.39 o
   6   4  12       23.86       21.02      7.57 o
   7   4  12       10.91        8.54      8.47 o
   8   4  12       12.33       13.51      7.43 o
  -7   5  12        4.10       15.97      8.13 o
  -6   5  12        2.23       17.22      8.48 o
  -5   5  12       11.18       12.00      7.43 o
  -4   5  12      235.10      179.96     25.17 o
  -3   5  12      107.62       94.82     12.87 o
  -2   5  12        4.55        3.36      2.60 o
  -1   5  12      185.16      176.30     11.44 o
   0   5  12      124.49      130.18     14.56 o
   1   5  12      184.64      193.45     16.81 o
   2   5  12        4.67        3.91      1.73 o
   3   5  12      107.50      125.57     11.11 o
   4   5  12      233.09      257.61     27.18 o
   5   5  12       11.34       10.22      2.87 o
   6   5  12        2.32        1.65      3.77 o
   7   5  12        4.10        0.73      3.84 o
  -7   6  12        1.66        4.78      9.51 o
  -6   6  12       12.34       21.14      7.62 o
  -5   6  12       35.59       31.53     14.52 o
  -4   6  12        0.14        2.78      3.73 o
  -3   6  12       27.29       17.21      8.38 o
  -2   6  12       11.41        6.78      5.66 o
  -1   6  12       66.58       84.49      8.99 o
   0   6  12        0.19        2.54      5.14 o
   1   6  12       66.07       79.57     12.99 o
   2   6  12       11.02        9.30      2.22 o
   3   6  12       27.86       19.84      4.69 o
   4   6  12        0.16        6.22      4.98 o
   5   6  12       35.79       45.31      8.63 o
   6   6  12       12.34       12.68      4.48 o
   7   6  12        1.69        5.31      5.28 o
  -7   7  12        6.45       -3.09     32.68 o
  -6   7  12        5.03       20.96     12.55 o
  -5   7  12        7.16       -5.27      8.62 o
  -4   7  12       22.69       14.12      8.71 o
  -3   7  12        8.04        4.15      3.24 o
  -2   7  12       50.48       45.14      9.80 o
  -1   7  12       56.28       67.81     17.52 o
   0   7  12        3.21        0.31      1.94 o
   1   7  12       55.83       65.62     12.71 o
   2   7  12       50.02       40.72      3.41 o
   3   7  12        7.87        5.55      2.74 o
   4   7  12       22.42       18.82      8.09 o
   5   7  12        6.99        2.23      6.28 o
   6   7  12        5.06        1.47      4.01 o
   7   7  12        6.46       10.98      8.60 o
  -6   8  12        2.72        1.21      6.65 o
  -5   8  12       16.43       22.12     12.35 o
  -4   8  12       22.80       39.31     13.87 o
  -3   8  12       17.79       22.70     11.04 o
  -2   8  12       12.23       12.47      4.74 o
  -1   8  12       28.51       26.44      7.00 o
   0   8  12        1.72       -1.14      7.96 o
   1   8  12       27.98       26.82     12.79 o
   2   8  12       12.29       11.69      2.26 o
   3   8  12       18.00       26.27      5.12 o
   4   8  12       22.82       26.43      8.56 o
   5   8  12       16.54       23.23      5.45 o
   6   8  12        2.72      -16.87     16.87 o
  -6   9  12        5.83        0.03      4.99 o
  -5   9  12        2.02        0.58      4.39 o
  -4   9  12       17.13       25.45     11.88 o
  -3   9  12       12.01       17.14      9.75 o
  -2   9  12       75.19       91.38     14.61 o
  -1   9  12       17.10       10.76      8.97 o
   0   9  12        3.10        9.60      6.52 o
   1   9  12       17.00       23.62     10.52 o
   2   9  12       74.75       99.74     22.51 o
   3   9  12       11.94       15.56     11.03 o
   5   9  12        1.96      -15.69     15.69 o
   6   9  12        5.88       22.30     13.23 o
  -5  10  12        2.46       11.19     10.08 o
  -4  10  12       19.17       34.90     14.21 o
  -3  10  12       25.37       47.37     16.23 o
  -2  10  12        0.08        3.19      5.41 o
  -1  10  12       35.76       46.61     16.41 o
   0  10  12        2.84       13.05      9.03 o
   1  10  12       35.55       32.52     13.50 o
   2  10  12        0.09        8.26     11.23 o
   3  10  12       25.30       22.17     13.23 o
   4  10  12       19.17       33.34     13.74 o
   5  10  12        2.45        7.10     11.52 o
  -4  11  12        3.15        8.80      8.24 o
  -3  11  12        5.49       12.53      9.61 o
  -2  11  12        1.45       12.43     11.64 o
  -1  11  12        2.92        0.72      6.55 o
   0  11  12        5.92       -6.00      6.95 o
   1  11  12        2.96        2.02      5.07 o
   2  11  12        1.45       -3.37      5.58 o
   3  11  12        5.47        6.89     10.10 o
   4  11  12        3.12        8.08     17.05 o
  -1  12  12        1.59       13.34     13.34 o
   0  12  12        5.89       18.26     11.06 o
   1  12  12        1.62        5.70      6.87 o
   2  12  12        2.86       -9.51      9.51 o
   1   0  13       85.30       86.03      5.63 o
   2   0  13       92.39      114.68      8.83 o
   3   0  13      204.36      197.64     23.42 o
   4   0  13       36.95       35.05      6.89 o
   5   0  13        7.89       13.30      6.09 o
   6   0  13       24.12       33.20      9.02 o
   7   0  13        4.18        4.18      5.76 o
   8   0  13        1.58        4.68      6.99 o
  -8   1  13        3.14       -5.77      7.44 o
  -7   1  13        4.49       57.82     17.52 o
  -6   1  13       29.49       13.55      7.94 o
  -5   1  13        1.90        2.37      5.18 o
  -4   1  13      211.46      190.76     14.08 o
  -3   1  13       33.76       40.09      5.00 o
  -2   1  13      125.48      126.51      8.87 o
  -1   1  13      230.84      225.59      9.01 o
   0   1  13      394.44      357.34     13.56 o
   1   1  13      229.33      227.06      8.57 o
   2   1  13      126.33      133.61      8.25 o
   3   1  13       34.34       35.21      6.17 o
   4   1  13      210.95      230.94     18.88 o
   5   1  13        1.84       13.12      6.37 o
   6   1  13       29.89       29.28      9.40 o
   7   1  13        4.49        3.56      3.88 o
   8   1  13        3.25        1.03      6.63 o
  -8   2  13        4.69       11.85      7.78 o
  -7   2  13       10.25        5.33      8.83 o
  -6   2  13       22.17       10.88      5.35 o
  -5   2  13       11.85       12.50      3.40 o
  -4   2  13      276.10      295.20     17.24 o
  -3   2  13       88.48      101.34     10.41 o
  -2   2  13      230.27      218.17     14.13 o
  -1   2  13      193.25      196.68     10.52 o
   0   2  13      133.83      126.03      8.55 o
   1   2  13      192.82      198.83      8.53 o
   2   2  13      230.36      233.02     10.95 o
   3   2  13       88.87       97.68     12.37 o
   4   2  13      276.83      319.69     28.76 o
   5   2  13       11.85       24.84      8.67 o
   6   2  13       21.90       18.06      7.45 o
   7   2  13       10.16        9.38      4.36 o
   8   2  13        4.71        4.97      6.79 o
  -8   3  13       18.23        8.19      6.42 o
  -7   3  13       15.77       19.56      9.73 o
  -6   3  13       18.99       17.80      6.44 o
  -5   3  13       35.06       24.76      4.84 o
  -4   3  13      126.57      123.09     10.36 o
  -3   3  13        9.40       11.63      4.68 o
  -2   3  13       14.19       19.63      4.99 o
  -1   3  13      229.75      241.31     12.40 o
   0   3  13      122.35      148.12     13.28 o
   1   3  13      230.39      201.39      7.37 o
   2   3  13       13.86       14.78      4.53 o
   3   3  13        9.16       12.93      4.98 o
   4   3  13      125.77      150.03     19.47 o
   5   3  13       34.87       32.90     11.47 o
   6   3  13       19.13        7.47      3.46 o
   7   3  13       15.92       20.08      7.33 o
   8   3  13       18.20       18.39     17.47 o
  -8   4  13        0.43      -10.80     10.80 o
  -7   4  13        7.31        9.49      7.87 o
  -6   4  13       17.89       20.12      7.68 o
  -5   4  13        8.23       15.87      6.47 o
  -4   4  13      119.07      115.43     19.64 o
  -3   4  13      154.28      130.35     16.59 o
  -2   4  13      168.57      162.83     15.67 o
  -1   4  13       94.90      101.01      8.60 o
   0   4  13        1.78        6.45      4.44 o
   1   4  13       94.28       89.27      6.07 o
   2   4  13      168.57      157.45      9.64 o
   3   4  13      153.13      141.08     11.91 o
   4   4  13      119.95      132.17     20.55 o
   5   4  13        8.23       17.44      5.39 o
   6   4  13       17.67       27.79      7.39 o
   7   4  13        7.38       -1.63      5.45 o
   8   4  13        0.41        6.35      5.57 o
  -7   5  13        3.48       -2.50      6.76 o
  -6   5  13       29.67       31.99      9.66 o
  -5   5  13       14.45        9.48      8.18 o
  -4   5  13       89.40       70.88     17.56 o
  -3   5  13       25.08       12.84     10.16 o
  -2   5  13      128.60      120.41      9.68 o
  -1   5  13      189.79      202.79     14.94 o
   0   5  13       28.56       39.32      8.98 o
   1   5  13      190.44      185.61     21.57 o
   2   5  13      128.15      133.89      7.06 o
   3   5  13       25.19       19.83      7.36 o
   4   5  13       89.32      103.02     17.33 o
   5   5  13       14.36        6.75      7.36 o
   6   5  13       29.71       40.46      8.71 o
   7   5  13        3.46       -0.56      4.94 o
  -7   6  13        6.92       10.13      6.22 o
  -6   6  13       18.91       26.88      9.66 o
  -5   6  13       11.84       11.65      7.85 o
  -4   6  13       45.12       18.33     10.92 o
  -3   6  13       46.42       27.83      7.21 o
  -2   6  13      158.73      147.21     16.71 o
  -1   6  13      225.83      248.96     15.85 o
   0   6  13       13.78       19.27      4.83 o
   1   6  13      224.72      240.39     22.71 o
   2   6  13      159.12      143.40      6.58 o
   3   6  13       46.38       46.97      5.11 o
   4   6  13       44.29       34.96      9.94 o
   5   6  13       11.74       14.39      7.50 o
   6   6  13       18.94       22.02      7.26 o
   7   6  13        6.90       -3.89      6.88 o
  -7   7  13        4.43        6.69      6.91 o
  -6   7  13        7.91       -3.93      6.39 o
  -5   7  13        2.41       -7.52      7.52 o
  -4   7  13        3.50       -3.80      5.00 o
  -3   7  13       11.88        8.53      4.10 o
  -2   7  13       99.99       98.63     14.10 o
  -1   7  13      175.78      173.76     28.12 o
   0   7  13        0.60        0.26      3.71 o
   1   7  13      176.61      184.57     20.34 o
   2   7  13      100.45       74.59      7.11 o
   3   7  13       12.12       10.83      2.89 o
   4   7  13        3.50       15.26      5.37 o
   5   7  13        2.41        8.73      5.25 o
   6   7  13        7.95       11.76      5.72 o
   7   7  13        4.44      -16.70     16.70 o
  -6   8  13        3.96      -12.30     12.30 o
  -5   8  13        3.99       -0.74      6.33 o
  -4   8  13       13.06       13.64      9.89 o
  -3   8  13        3.27        4.43      3.55 o
  -2   8  13      135.88      154.65     18.46 o
  -1   8  13       57.95       55.18      9.87 o
   0   8  13      136.28      127.80     12.16 o
   1   8  13       57.54       60.49     17.75 o
   2   8  13      135.86      153.33     28.00 o
   3   8  13        3.39        0.41      1.73 o
   4   8  13       13.00       11.40      4.89 o
   5   8  13        3.89        3.10     14.06 o
   6   8  13        3.94        7.11     17.27 o
  -5   9  13        5.92       -1.34      6.74 o
  -4   9  13        0.73       15.96     10.97 o
  -3   9  13       31.38       37.60     13.08 o
  -2   9  13       24.89       57.50     27.33 o
  -1   9  13       35.44       35.79     13.78 o
   0   9  13        0.06       -2.09      6.68 o
   1   9  13       35.44       30.20     14.15 o
   2   9  13       24.87       18.70     12.60 o
   3   9  13       31.57       61.22     19.08 o
   5   9  13        5.87        5.12     10.24 o
  -5  10  13        5.41       25.24     13.89 o
  -4  10  13       16.25       29.21     12.49 o
  -3  10  13       11.49       23.65     12.00 o
  -2  10  13       34.34       40.35     17.57 o
  -1  10  13       11.15        2.91      4.73 o
   0  10  13        2.63        4.13      6.94 o
   1  10  13       11.15       -0.58      4.14 o
   2  10  13       34.04       11.15     10.88 o
   3  10  13       11.37       20.62     11.17 o
   4  10  13       16.41       13.84     15.03 o
   5  10  13        5.38        4.55     13.63 o
  -4  11  13       15.24       35.95     20.50 o
  -3  11  13        0.07        3.41      4.47 o
  -2  11  13        4.03        8.70      6.15 o
  -1  11  13        5.03        0.61      5.66 o
   0  11  13       25.51       23.76     11.86 o
   1  11  13        5.02       -9.63      9.63 o
   2  11  13        4.05       13.39     11.80 o
   3  11  13        0.06        3.28      6.09 o
   4  11  13       15.22       27.67     12.61 o
  -1  12  13        1.03        1.83      5.58 o
   0  12  13        0.30        1.81      4.08 o
   1  12  13        1.02        1.38      8.19 o
   2  12  13        4.85        8.89     11.54 o
   0   0  14      303.09      315.17     16.88 o
   1   0  14       86.61       85.97      5.77 o
   2   0  14      139.68      130.58     10.23 o
   3   0  14      181.62      197.17     13.91 o
   4   0  14       92.12       74.00     10.97 o
   5   0  14      139.93      117.35     11.92 o
   6   0  14       42.67       58.56     17.22 o
   7   0  14        3.54       23.85     12.07 o
   8   0  14        7.45        6.95      4.45 o
  -8   1  14        7.89        4.84      4.94 o
  -7   1  14        0.52        2.07      5.28 o
  -6   1  14        9.71        7.41      5.16 o
  -5   1  14      125.54      100.33     11.49 o
  -4   1  14      866.36      838.07     37.88 o
  -3   1  14      217.34      222.72      9.80 o
  -2   1  14       32.30       35.69      4.56 o
  -1   1  14       88.58       93.30      6.71 o
   0   1  14       77.91       82.65      6.98 o
   1   1  14       89.37       88.03      5.57 o
   2   1  14       31.69       31.48      7.92 o
   3   1  14      217.78      187.91     18.24 o
   4   1  14      866.25      870.01     50.62 o
   5   1  14      126.34      145.28     22.34 o
   6   1  14        9.49        5.91      4.97 o
   7   1  14        0.54        2.82      4.33 o
   8   1  14        7.90       28.64     14.42 o
  -8   2  14        5.94       -2.81      5.83 o
  -7   2  14       23.72       22.51     11.58 o
  -6   2  14        2.89        1.84      3.04 o
  -5   2  14       99.96       98.51     10.28 o
  -4   2  14      128.91      133.65     15.80 o
  -3   2  14       64.77       48.45      7.28 o
  -2   2  14       95.08      103.89     11.53 o
  -1   2  14      157.43      165.75     10.13 o
   0   2  14      240.91      253.12     11.54 o
   1   2  14      156.05      161.20      7.22 o
   2   2  14       94.37      100.51      7.41 o
   4   2  14      128.98      135.25     18.70 o
   5   2  14       99.95      124.87     20.95 o
   6   2  14        2.88        3.45      6.28 o
   7   2  14       23.89       30.62     16.15 o
   8   2  14        5.98       -2.52      7.47 o
  -8   3  14        5.51        0.03      4.80 o
  -7   3  14       38.43       49.67     12.22 o
  -6   3  14       32.53       28.60      9.50 o
  -5   3  14       88.31       97.61      9.93 o
  -4   3  14      118.59      119.74     14.35 o
  -3   3  14       75.92       69.15     10.50 o
  -2   3  14      157.03      165.97     15.56 o
  -1   3  14       45.33       41.88      5.39 o
   0   3  14     1077.28      838.73    216.82 o
   1   3  14       45.45       42.89      4.77 o
   2   3  14      157.40      157.33     13.23 o
   3   3  14       76.55       82.00     12.17 o
   4   3  14      118.76      138.29     18.30 o
   5   3  14       87.98      108.94     19.18 o
   6   3  14       32.45       32.33      7.66 o
   7   3  14       38.39       53.76     15.75 o
   8   3  14        5.55       11.08      6.56 o
  -7   4  14       15.21        8.01      7.14 o
  -6   4  14       13.05       11.20      5.55 o
  -5   4  14        8.07       18.32      7.02 o
  -4   4  14      106.01      117.16     20.44 o
  -3   4  14       28.64       26.66      6.94 o
  -2   4  14       13.35       12.92      7.47 o
  -1   4  14       14.29       13.14      4.12 o
   0   4  14      149.85      149.15     15.49 o
   1   4  14       14.57        9.48      5.11 o
   2   4  14       12.98       15.62      3.25 o
   3   4  14       28.85       20.61      4.36 o
   4   4  14      105.72      122.83     19.51 o
   5   4  14        8.19        6.70     10.69 o
   6   4  14       13.16       12.39      6.25 o
   7   4  14       15.31       18.51      6.61 o
  -7   5  14        6.00        1.22      5.95 o
  -6   5  14       51.11       68.77     13.64 o
  -5   5  14       28.40       11.15     13.27 o
  -4   5  14       31.92       21.46      8.75 o
  -3   5  14      171.62      178.56     18.24 o
  -2   5  14      209.16      182.38     17.84 o
  -1   5  14       14.35       15.58      5.36 o
   0   5  14       21.60      124.53     98.80 o
   1   5  14       14.45       18.31      8.30 o
   2   5  14      210.04      197.25      8.23 o
   3   5  14      171.37      236.27     18.02 o
   4   5  14       32.64       46.96     10.88 o
   5   5  14       28.15       24.73      7.18 o
   6   5  14       50.82       48.86     10.01 o
   7   5  14        6.03       -4.69      5.56 o
  -7   6  14        1.30       -3.48     11.61 o
  -6   6  14       32.35       36.08     10.73 o
  -5   6  14        4.90       10.90      9.61 o
  -4   6  14       10.91        4.58      4.40 o
  -3   6  14       62.81       49.16     10.18 o
  -2   6  14       30.39       28.98      5.03 o
  -1   6  14       73.52       53.36     15.28 o
   0   6  14      220.92      231.75     17.29 o
   1   6  14       73.32       62.29      9.27 o
   2   6  14       30.82       24.99      2.31 o
   3   6  14       62.58       66.70      7.21 o
   4   6  14       10.97        8.99      4.35 o
   5   6  14        4.93        1.87      5.37 o
   6   6  14       32.26       38.54      9.51 o
   7   6  14        1.29        0.18      4.53 o
  -6   7  14       32.43       41.64     11.91 o
  -5   7  14       10.58        9.76      5.50 o
  -4   7  14        0.53        4.50      4.30 o
  -3   7  14       46.81       45.06      9.78 o
  -2   7  14       38.09       34.05      9.66 o
  -1   7  14       29.49       33.32      7.71 o
   0   7  14       27.73       27.84      5.74 o
   1   7  14       29.78       32.92      8.49 o
   2   7  14       38.02       21.36      7.49 o
   3   7  14       47.18       48.31      8.01 o
   4   7  14        0.47       -2.30      2.30 o
   5   7  14       10.55       11.72      4.91 o
   6   7  14       32.40       46.13      9.18 o
  -6   8  14        2.88      -10.01     10.01 o
  -5   8  14       12.80        3.88      8.07 o
  -4   8  14        5.12        3.88      9.49 o
  -3   8  14       14.47       16.77     12.47 o
  -2   8  14       30.28       20.86      6.86 o
  -1   8  14      178.53      189.42     17.96 o
   0   8  14       10.62       11.09      4.21 o
   1   8  14      179.31      200.50     31.73 o
   2   8  14       30.45       29.60     13.77 o
   5   8  14       12.78       32.24     20.54 o
   6   8  14        2.87       10.25     16.24 o
  -5   9  14       27.34       45.12     17.19 o
  -4   9  14       12.24        2.17      4.21 o
  -3   9  14        1.54        6.89      7.04 o
  -2   9  14        2.85       24.71     13.40 o
  -1   9  14        3.84       -8.96      9.76 o
   0   9  14       12.45       16.73     13.18 o
   1   9  14        3.73       18.50      9.86 o
   2   9  14        2.81       10.56      7.92 o
   3   9  14        1.61       -1.57      5.44 o
   5   9  14       27.25        9.68     13.58 o
  -4  10  14        9.24       18.25     11.05 o
  -3  10  14       42.86       45.20     16.17 o
  -2  10  14       12.65        0.61      4.62 o
  -1  10  14        3.75       17.70     10.42 o
   0  10  14       21.30       24.31     14.89 o
   1  10  14        3.65        0.03      5.05 o
   2  10  14       12.72       11.17     12.47 o
   3  10  14       42.91       78.37     24.12 o
   4  10  14        9.15       20.52     14.54 o
  -3  11  14        4.68        4.86      7.21 o
  -2  11  14        0.64        0.78      9.61 o
  -1  11  14        1.55       -6.24      7.87 o
   0  11  14        2.76        4.62      5.70 o
   1  11  14        1.54        6.06      4.18 o
   2  11  14        0.61       -9.35      9.35 o
   3  11  14        4.71        6.00      8.87 o
  -1  12  14        1.74       -6.54      7.76 o
   0  12  14        4.79        1.39      5.71 o
   1  12  14        1.73        8.52      7.42 o
   1   0  15        8.36       12.38      2.61 o
   2   0  15      101.48      100.88      9.62 o
   3   0  15       49.43       72.98      8.74 o
   4   0  15      805.35      795.96     34.28 o
   5   0  15       42.01       28.91      5.02 o
   6   0  15        0.17       -0.26      3.51 o
   7   0  15        0.42       -7.17      7.17 o
   8   0  15        0.93       -8.66      8.66 o
  -8   1  15        9.22       11.78     10.48 o
  -7   1  15        2.41        0.24      4.10 o
  -6   1  15       21.28       16.17      7.28 o
  -5   1  15        0.64        0.48      3.11 o
  -4   1  15        7.79       10.05      5.41 o
  -3   1  15       25.19       26.93      3.85 o
  -2   1  15      251.77      271.65     12.71 o
  -1   1  15      574.97      560.48     16.84 o
   0   1  15       18.26       16.78      4.52 o
   1   1  15      573.30      552.34     17.66 o
   2   1  15      251.66      274.17     12.45 o
   3   1  15       25.36       13.43      5.72 o
   4   1  15        7.75        5.86      5.18 o
   5   1  15        0.66        2.51      5.36 o
   6   1  15       21.65       23.53     20.89 o
   7   1  15        2.40        3.17      9.83 o
   8   1  15        9.24        3.47     10.07 o
  -8   2  15        0.13        0.03      5.72 o
  -7   2  15        1.49       -1.10     11.36 o
  -6   2  15        3.85        9.00      5.13 o
  -5   2  15       87.24       73.07      7.88 o
  -4   2  15       33.82       27.14      7.63 o
  -3   2  15       60.18       49.11      7.37 o
  -2   2  15       17.21       19.53      4.23 o
  -1   2  15      109.11      110.00      7.59 o
   0   2  15       20.33       17.83      3.31 o
   1   2  15      109.94      104.53      6.09 o
   2   2  15       17.43       13.40      2.89 o
   4   2  15       33.90       38.23     10.00 o
   5   2  15       86.95       94.89     18.10 o
   6   2  15        3.80        3.37      3.05 o
   7   2  15        1.46       -4.93      4.93 o
   8   2  15        0.13       -7.06      7.06 o
  -7   3  15       51.67       52.81     12.74 o
  -6   3  15       12.05       24.69      9.11 o
  -5   3  15       21.27       21.29      4.89 o
  -4   3  15       44.22       42.14      9.72 o
  -3   3  15      109.68      102.79     13.34 o
  -2   3  15       33.43       36.49      9.06 o
  -1   3  15      355.93      360.48     15.98 o
   0   3  15        9.24       11.88      2.71 o
   1   3  15      357.00      345.70     14.17 o
   2   3  15       33.45       32.36      4.27 o
   3   3  15      109.43      122.40     15.28 o
   4   3  15       44.25       38.88      9.94 o
   5   3  15       20.97       26.57      9.56 o
   6   3  15       12.02       20.52      8.26 o
   7   3  15       51.77       63.48     11.46 o
  -7   4  15        7.50        4.87     11.49 o
  -6   4  15       28.87       33.29     11.32 o
  -5   4  15       48.61       49.14     11.14 o
  -4   4  15       61.85       80.75     17.41 o
  -3   4  15       19.16       28.28      7.70 o
  -2   4  15      253.10      232.01     19.75 o
  -1   4  15      187.53      174.46     14.01 o
   0   4  15       32.74       35.53      9.14 o
   1   4  15      187.67      186.52     13.16 o
   2   4  15      252.92      251.17     13.28 o
   3   4  15       19.43       28.35      5.27 o
   4   4  15       62.34       49.21     13.26 o
   5   4  15       48.79       56.34     10.41 o
   6   4  15       28.76       16.48      6.92 o
   7   4  15        7.48        7.16      4.89 o
  -7   5  15        3.60        9.51      7.92 o
  -6   5  15       19.61       26.17      9.20 o
  -5   5  15        2.57       63.90     56.10 o
  -4   5  15       27.03       33.44     11.71 o
  -3   5  15       92.53       91.80     13.37 o
  -2   5  15      296.38      304.04     23.72 o
  -1   5  15       84.39       86.80     12.59 o
   0   5  15        0.60        5.20      3.64 o
   1   5  15       84.72       62.43     15.32 o
   2   5  15      296.84      283.99     22.60 o
   3   5  15       92.72      108.91     16.15 o
   4   5  15       26.90       30.22      9.88 o
   5   5  15        2.59        3.40      3.44 o
   6   5  15       19.55       19.53      6.66 o
   7   5  15        3.64        6.41      4.09 o
  -7   6  15        3.27        9.00      5.55 o
  -6   6  15       17.33       11.57     15.58 o
  -5   6  15        0.53        0.60      6.17 o
  -4   6  15        8.35        0.29      7.92 o
  -3   6  15       32.72       26.59      7.50 o
  -2   6  15      197.77      209.04     13.75 o
  -1   6  15      110.49      119.31     14.71 o
   0   6  15       18.34       35.94      9.83 o
   1   6  15      110.40      120.52     16.14 o
   2   6  15      197.43      219.64     23.27 o
   3   6  15       32.75       28.32      4.65 o
   4   6  15        8.66        4.55      3.82 o
   5   6  15        0.54        1.18      3.39 o
   6   6  15       17.30       22.37      6.92 o
   7   6  15        3.25        1.92     12.93 o
  -6   7  15        2.51        3.53      6.36 o
  -5   7  15        1.77       -0.71      5.44 o
  -4   7  15       15.79       33.02     13.37 o
  -3   7  15       23.68       21.28      7.40 o
  -2   7  15       36.22       49.67     10.96 o
  -1   7  15       32.65       36.40      8.04 o
   0   7  15       46.93       46.02      6.22 o
   1   7  15       32.96       21.30     11.88 o
   2   7  15       36.13       23.15      7.50 o
   3   7  15       23.76       17.73      3.28 o
   4   7  15       15.71       14.10      6.36 o
   6   7  15        2.54        0.37      6.89 o
  -6   8  15        1.91        8.74      9.44 o
  -5   8  15        9.89        2.94      7.58 o
  -4   8  15        0.48        6.92      9.76 o
  -3   8  15       96.16      109.07     16.66 o
  -2   8  15        3.93       -3.20      4.26 o
  -1   8  15       24.13       52.17     16.89 o
   0   8  15        0.40       -2.00      4.13 o
   1   8  15       24.41       25.09     11.98 o
   2   8  15        3.92       10.64     10.33 o
   5   8  15        9.86       26.54     19.02 o
   6   8  15        1.89       18.10     15.65 o
  -5   9  15       10.10       12.40     10.54 o
  -4   9  15        2.20        6.68      8.27 o
  -3   9  15        4.83       28.67     14.75 o
  -2   9  15        5.39       15.25      8.56 o
  -1   9  15       16.93       11.55      8.50 o
   0   9  15       24.63       25.66     13.01 o
   1   9  15       17.00        9.30      9.28 o
   2   9  15        5.39       20.15     14.09 o
   3   9  15        4.78       25.01     13.37 o
   5   9  15       10.10       10.66      9.66 o
  -4  10  15       18.70       17.73     11.56 o
  -3  10  15        3.07       -4.66      4.66 o
  -2  10  15        5.99        5.43      8.61 o
  -1  10  15        2.13        9.40      9.60 o
   0  10  15        8.30       17.19     11.32 o
   1  10  15        2.08        4.62      4.21 o
   2  10  15        6.05       11.01     10.80 o
   3  10  15        3.03       13.01     15.65 o
   4  10  15       18.64       22.36     13.64 o
  -2  11  15        6.41       14.29     11.53 o
  -1  11  15        2.12      -10.68     10.68 o
   0  11  15       20.81       21.23     12.29 o
   1  11  15        2.15        3.28      4.49 o
   2  11  15        6.45        0.60      4.61 o
   3  11  15        4.69       -3.05      6.14 o
  -1  12  15        6.38        4.19     10.40 o
   0  12  15        5.05        7.04      7.06 o
   1  12  15        6.37       11.74     10.44 o
   0   0  16       83.76      103.69     10.54 o
   1   0  16       29.56       28.80      4.46 o
   2   0  16      161.55      168.72     12.63 o
   3   0  16       13.18       13.33      3.88 o
   4   0  16       46.73       71.88     11.69 o
   5   0  16        0.39       -0.58      1.76 o
   6   0  16        2.37       -0.11      3.30 o
   7   0  16        9.35        5.25      8.33 o
  -7   1  16        0.44        5.65      5.37 o
  -6   1  16        0.22       -3.73      4.56 o
  -5   1  16       63.72       66.47      9.56 o
  -4   1  16       96.57       87.66     13.24 o
  -3   1  16        6.76        6.52      1.96 o
  -2   1  16      234.13      242.40     11.09 o
  -1   1  16      335.13      355.92     14.01 o
   0   1  16        0.34       -2.23      2.23 o
   1   1  16      334.33      350.17     11.77 o
   2   1  16      233.63      229.39     14.15 o
   3   1  16        6.97       -0.64      8.06 o
   4   1  16       96.64       94.45     16.89 o
   5   1  16       63.94       66.22     15.42 o
   6   1  16        0.20       -3.93      3.93 o
   7   1  16        0.43       -4.33      4.33 o
  -7   2  16       13.12       -6.78      7.23 o
  -6   2  16        4.93        2.23      4.88 o
  -5   2  16       90.63       76.19      9.94 o
  -4   2  16       33.24       31.11      7.93 o
  -3   2  16        1.31        0.49      2.47 o
  -2   2  16      151.98      147.06      9.75 o
  -1   2  16      261.48      274.53     12.33 o
   0   2  16        0.01       -1.18      2.00 o
   1   2  16      259.87      263.60     15.39 o
   2   2  16      151.54      155.52     12.34 o
   4   2  16       33.11       28.66      9.31 o
   5   2  16       90.11       93.98     17.37 o
   6   2  16        5.00        2.52     10.82 o
   7   2  16       12.92       24.04      9.25 o
  -7   3  16        0.60       10.40      7.96 o
  -6   3  16        1.59        0.24      6.08 o
  -5   3  16       49.04       58.69     12.34 o
  -4   3  16       14.66       17.82      6.60 o
  -3   3  16      146.02      142.53     16.16 o
  -2   3  16       14.23       13.66      4.66 o
  -1   3  16       35.19       40.29      8.55 o
   0   3  16        0.62        0.94      1.93 o
   1   3  16       35.55       40.18      4.77 o
   2   3  16       14.31       19.72      3.83 o
   3   3  16      146.59      136.15     15.98 o
   4   3  16       14.61        5.93      2.37 o
   5   3  16       48.37       52.62     13.51 o
   6   3  16        1.59        8.76      3.84 o
   7   3  16        0.60       -0.32      4.68 o
  -7   4  16       10.96        4.80      6.19 o
  -6   4  16        1.65       10.71      6.23 o
  -5   4  16        6.12        0.84      4.17 o
  -4   4  16       15.32       13.31     10.69 o
  -3   4  16       57.13       49.96      9.87 o
  -2   4  16       38.71       41.03     11.27 o
  -1   4  16       73.85       86.14     15.57 o
   0   4  16       25.16       26.43      6.46 o
   1   4  16       72.94       83.03      9.55 o
   2   4  16       38.40       39.19      6.33 o
   3   4  16       56.80       66.98     10.48 o
   4   4  16       15.32       15.38      6.98 o
   5   4  16        6.14        6.21     10.15 o
   6   4  16        1.66       -1.40      3.14 o
   7   4  16       11.13        7.76      9.56 o
  -7   5  16        0.33       -5.35      6.66 o
  -6   5  16        0.86       -1.31      7.93 o
  -5   5  16       12.00       22.90      9.28 o
  -4   5  16       67.10       59.83     15.65 o
  -3   5  16       21.51       13.91      3.37 o
  -2   5  16       85.65      100.59     14.36 o
  -1   5  16       20.50       24.09     10.04 o
   0   5  16      167.46      164.97     17.98 o
   1   5  16       20.39       19.69      3.19 o
   2   5  16       85.71       68.37     11.54 o
   3   5  16       21.83       25.99      4.83 o
   4   5  16       67.02       54.72     12.69 o
   5   5  16       11.92       17.07      8.37 o
   6   5  16        0.88       -3.09      3.75 o
   7   5  16        0.33        3.12      4.34 o
  -6   6  16        4.27       13.04      8.56 o
  -5   6  16        0.51        2.58      6.03 o
  -4   6  16       14.97        9.48      6.66 o
  -3   6  16       35.28       33.45      9.24 o
  -2   6  16       16.44       19.39      5.02 o
  -1   6  16      181.62      218.08     20.29 o
   0   6  16      186.95      190.12     24.34 o
   1   6  16      181.57      180.26     18.89 o
   2   6  16       16.06       10.35      5.37 o
   3   6  16       35.40       30.97      4.43 o
   4   6  16       14.79       19.33      7.43 o
   5   6  16        0.53        2.49      2.46 o
   6   6  16        4.32       -1.24      3.23 o
  -6   7  16        8.83        8.24      7.97 o
  -5   7  16        4.74       12.64      9.67 o
  -4   7  16       14.94       19.64     10.54 o
  -3   7  16       64.09       50.53     11.20 o
  -2   7  16        7.87        2.29      6.55 o
  -1   7  16       11.91       12.89     12.05 o
   0   7  16       57.78       59.98      7.43 o
   1   7  16       12.00       10.52      5.87 o
   2   7  16        7.78        4.95      5.61 o
   6   7  16        8.74      -13.22     13.22 o
  -5   8  16        3.07        6.85      8.81 o
  -4   8  16        6.19        7.87      7.54 o
  -3   8  16        7.31       11.00     13.16 o
  -2   8  16        8.47       18.49      7.52 o
  -1   8  16        4.38        5.18      6.22 o
   0   8  16       97.20      109.52     24.38 o
   1   8  16        4.40       12.37     11.17 o
   2   8  16        8.51       19.06     11.27 o
  -5   9  16        1.42       -1.25      4.81 o
  -4   9  16        6.07        4.39      6.92 o
  -3   9  16       66.22       79.67     15.47 o
  -2   9  16        0.45       10.61      9.79 o
  -1   9  16        9.55       23.22     12.16 o
   0   9  16        1.22      -11.57     11.57 o
   1   9  16        9.50       11.08     10.21 o
   2   9  16        0.46        0.03      4.62 o
   3   9  16       66.08       83.20     25.52 o
   5   9  16        1.41      -18.82     18.82 o
  -4  10  16        1.12       11.70     10.36 o
  -3  10  16        2.04        0.90      6.40 o
  -2  10  16        1.96        5.78      9.71 o
  -1  10  16        6.59        4.75      4.50 o
   0  10  16        0.93        5.53      9.22 o
   1  10  16        6.56        9.54      8.97 o
   2  10  16        1.97        5.17      6.88 o
   3  10  16        2.02        1.63      7.17 o
   4  10  16        1.12       -3.76      7.04 o
  -2  11  16       13.38       13.91     10.55 o
  -1  11  16        1.70       -3.57      6.38 o
   0  11  16        1.86        3.14      9.00 o
   1  11  16        1.67        0.98      7.03 o
   2  11  16       13.48        1.98      7.04 o
   1   0  17      100.21       89.76      6.78 o
   2   0  17        1.52        5.55      5.02 o
   3   0  17       29.84       33.77      5.09 o
   4   0  17       24.84       23.79      6.86 o
   5   0  17       63.31       69.94     12.39 o
   6   0  17        0.68        4.93      3.63 o
   7   0  17        1.16       -9.50      9.50 o
  -7   1  17        3.43        1.48      3.73 o
  -6   1  17       34.19       20.63      6.45 o
  -5   1  17       31.66       27.62     10.24 o
  -4   1  17       26.65       29.32      7.95 o
  -3   1  17       61.46       60.33      5.75 o
  -2   1  17       33.88       39.46      4.36 o
  -1   1  17      116.84      110.12      7.52 o
   0   1  17        6.99        7.76      2.29 o
   1   1  17      116.00      116.04      8.29 o
   2   1  17       33.78       38.48      6.01 o
   3   1  17       61.13       45.33      8.66 o
   4   1  17       26.84       31.11     10.10 o
   5   1  17       31.89       44.55     12.10 o
   6   1  17       34.48       30.08      9.15 o
   7   1  17        3.49        1.91     10.46 o
  -7   2  17        2.56        5.36      8.88 o
  -6   2  17       12.93       21.53      8.91 o
  -5   2  17       51.57       58.72     12.71 o
  -4   2  17       46.13       45.62      9.23 o
  -3   2  17       34.11       44.27      7.65 o
  -2   2  17      345.00      361.59     17.89 o
  -1   2  17      142.94      161.31      9.75 o
   0   2  17        0.01        0.03      1.58 o
   1   2  17      142.80      158.22      9.75 o
   2   2  17      345.96      362.67     17.63 o
   4   2  17       46.57       38.51     10.94 o
   5   2  17       51.15       35.97     11.41 o
   6   2  17       13.05       15.55      7.42 o
   7   2  17        2.57       -2.45      8.09 o
  -7   3  17       15.91       18.42      9.22 o
  -6   3  17       20.13       17.42      7.80 o
  -5   3  17       11.96       12.10      7.13 o
  -4   3  17       27.08       27.89      8.37 o
  -3   3  17        7.88       14.75      6.41 o
  -2   3  17       34.87       22.30      9.56 o
  -1   3  17       69.44       80.11     11.59 o
   0   3  17        0.84        3.88      1.99 o
   1   3  17       68.41       67.30      6.50 o
   2   3  17       34.81       32.37      4.69 o
   4   3  17       27.09       28.11      8.87 o
   5   3  17       12.07        1.23      4.15 o
   6   3  17       20.22       23.69     12.92 o
   7   3  17       16.01        1.95      6.24 o
  -7   4  17        0.30       -1.53      6.01 o
  -6   4  17       25.80       16.41     11.11 o
  -5   4  17        1.43       -0.88      4.84 o
  -4   4  17       37.21       25.35     11.04 o
  -3   4  17       59.03       66.13     11.20 o
  -2   4  17       64.56       52.43     10.03 o
  -1   4  17      176.35      187.77     27.68 o
   0   4  17       43.24       39.52     14.98 o
   1   4  17      176.57      198.55     15.57 o
   2   4  17       64.19       62.35      5.52 o
   3   4  17       59.73       64.97     10.58 o
   4   4  17       37.00       34.28      7.10 o
   5   4  17        1.52        2.55      3.08 o
   6   4  17       25.80       34.67      8.09 o
   7   4  17        0.31        0.90      4.57 o
  -7   5  17        2.03        4.92      5.91 o
  -6   5  17       11.48       20.21      8.99 o
  -5   5  17       10.13       19.15      7.18 o
  -4   5  17       12.51       20.27     10.34 o
  -3   5  17        4.98       10.17      4.91 o
  -2   5  17        6.14        8.06      4.88 o
  -1   5  17       44.18       41.88     14.51 o
   0   5  17        3.20       20.49     10.54 o
   1   5  17       44.61       40.26      5.54 o
   2   5  17        6.25        3.66      1.17 o
   3   5  17        4.86        5.19      3.30 o
   4   5  17       12.48       18.37      8.39 o
   5   5  17       10.16        8.62      4.08 o
   6   5  17       11.64       10.78      4.50 o
   7   5  17        2.06       13.23     16.81 o
  -6   6  17        1.97        7.79      4.71 o
  -5   6  17        5.10        9.79      7.65 o
  -4   6  17       19.33       14.48      7.71 o
  -3   6  17       24.07       10.49      6.22 o
  -2   6  17       27.30       31.42      6.06 o
  -1   6  17        1.90       -2.37      4.96 o
   0   6  17      119.41      123.09     25.01 o
   1   6  17        1.86        5.46      4.39 o
   3   6  17       24.12       19.79      3.30 o
   4   6  17       19.10       29.25      8.19 o
   6   6  17        1.98        2.99      7.78 o
  -6   7  17        3.38       17.89      8.69 o
  -5   7  17        3.62       16.49     11.91 o
  -4   7  17        0.04        9.42     11.21 o
  -3   7  17       23.60       27.92      8.76 o
  -2   7  17       11.03       12.24      5.10 o
  -1   7  17       21.88       19.02     10.65 o
   0   7  17       53.50       71.33     13.19 o
   1   7  17       21.97       18.36     10.71 o
   6   7  17        3.46       -2.49      8.58 o
  -5   8  17        5.19        0.03      4.60 o
  -4   8  17       10.22       20.46     12.39 o
  -3   8  17       15.09       37.81     11.00 o
  -2   8  17        9.47       -9.13      9.13 o
  -1   8  17       27.11       11.88     10.99 o
   0   8  17        0.54       10.81      9.40 o
   1   8  17       26.91       14.43      8.13 o
   2   8  17        9.48       11.27     10.12 o
  -4   9  17        9.91       23.36     13.04 o
  -3   9  17        2.00       11.57      7.52 o
  -2   9  17        0.66       10.01     11.12 o
  -1   9  17        9.85        7.49      9.31 o
   0   9  17       22.84       39.77     15.80 o
   1   9  17        9.74        3.99      7.63 o
   2   9  17        0.64        4.84      6.87 o
   3   9  17        1.95        3.76     10.18 o
  -3  10  17       19.66       30.98     17.36 o
  -2  10  17        1.18        1.91      7.08 o
  -1  10  17        0.95        9.68      9.77 o
   0  10  17        9.85        4.34      5.84 o
   1  10  17        0.91      -10.84     10.84 o
   2  10  17        1.19        0.68      4.82 o
   3  10  17       19.53       13.52     12.86 o
  -2  11  17        0.29      -11.80     11.80 o
  -1  11  17        0.25       10.77      9.42 o
   0  11  17        3.58        5.87      8.04 o
   1  11  17        0.25       -9.86      9.86 o
   2  11  17        0.30        0.03      6.16 o
   0   0  18      130.14      129.21     26.27 o
   1   0  18       33.86       42.32      4.65 o
   2   0  18       82.56       84.82      6.26 o
   3   0  18       10.39        9.59      5.77 o
   4   0  18        9.04        7.16      3.18 o
   5   0  18        2.54        1.99      6.87 o
   6   0  18       10.23       14.08      7.37 o
   7   0  18        7.61        1.84      4.73 o
  -7   1  18        2.57        8.38      8.73 o
  -6   1  18       10.23       18.12      9.60 o
  -5   1  18       18.18       19.00      8.98 o
  -4   1  18       15.04        8.92      4.87 o
  -3   1  18      149.97      153.32      9.40 o
  -2   1  18       79.78       82.43      6.32 o
  -1   1  18       17.00       16.18      3.17 o
   0   1  18       26.16       21.86      4.59 o
   1   1  18       17.16       18.10      3.45 o
   2   1  18       78.88       74.82      7.21 o
   3   1  18      150.42      153.93     16.51 o
   4   1  18       15.12        8.01      5.36 o
   5   1  18       18.09       25.00     10.70 o
   6   1  18       10.30       10.66      4.80 o
   7   1  18        2.56       -9.19      9.19 o
  -7   2  18        5.23        1.78      6.46 o
  -6   2  18       25.35       31.76     10.85 o
  -5   2  18       15.21       11.21      6.30 o
  -4   2  18        3.20        2.18      4.42 o
  -3   2  18        8.16        7.52      3.48 o
  -2   2  18       30.23       26.62      5.11 o
  -1   2  18       95.26      109.18     11.78 o
   0   2  18        8.32        5.79      2.30 o
   1   2  18       96.23      101.85      9.33 o
   2   2  18       30.69       26.07      4.10 o
   4   2  18        3.17        0.01      2.46 o
   5   2  18       15.19       22.74     10.26 o
   6   2  18       25.27       19.25     10.22 o
   7   2  18        5.22       -3.16      6.49 o
  -7   3  18        7.71        9.87     10.99 o
  -6   3  18       16.31       19.31      9.61 o
  -5   3  18       11.85       14.28      7.60 o
  -4   3  18       16.87       19.11      8.33 o
  -3   3  18        3.30       13.36      5.23 o
  -2   3  18       66.14       78.96     12.21 o
  -1   3  18       70.10       72.92     17.25 o
   0   3  18        6.56       14.18      3.73 o
   1   3  18       70.02       75.40      7.10 o
   2   3  18       66.51       70.55      5.68 o
   4   3  18       16.83       23.63      8.37 o
   5   3  18       11.72       11.34      6.03 o
   6   3  18       16.21       10.14      4.38 o
   7   3  18        7.74       -1.63      4.60 o
  -7   4  18       15.37        6.19      5.79 o
  -6   4  18       11.23       16.55      7.64 o
  -5   4  18        5.85       10.67      6.39 o
  -4   4  18        1.01       10.67      5.49 o
  -3   4  18       12.28       20.14      6.23 o
  -2   4  18       47.29       50.80     10.28 o
  -1   4  18       52.82       58.83     16.41 o
   0   4  18        1.46        7.01      6.87 o
   1   4  18       52.16       70.79      9.88 o
   2   4  18       47.41       40.39      4.52 o
   3   4  18       12.20       10.78      4.37 o
   4   4  18        1.04        2.82      4.69 o
   5   4  18        5.72        2.81      8.75 o
   6   4  18       11.30       14.11      5.77 o
   7   4  18       15.34        7.04     11.06 o
  -6   5  18        2.80       -1.14      5.85 o
  -5   5  18        4.46       -2.21      6.77 o
  -4   5  18        0.26       -0.24      5.16 o
  -3   5  18      101.29      162.83     76.81 o
  -2   5  18       22.20       24.11     11.71 o
  -1   5  18      122.81      127.60     25.21 o
   0   5  18       80.05      102.62     23.57 o
   1   5  18      122.48      100.41      9.11 o
   2   5  18       22.40       17.70      2.76 o
   3   5  18      101.87      111.59      9.10 o
   4   5  18        0.25       -2.41      2.97 o
   5   5  18        4.37        5.16      3.71 o
   6   5  18        2.80        0.86      6.24 o
  -6   6  18        3.92       13.10      7.43 o
  -5   6  18       11.74       19.68     10.00 o
  -4   6  18        1.70        2.48      4.78 o
  -3   6  18       12.54        8.87      4.75 o
  -2   6  18       19.85       12.41     12.00 o
  -1   6  18       22.19       23.02     10.42 o
   0   6  18        1.48       21.40      8.54 o
   1   6  18       22.05       11.39      6.61 o
   6   6  18        3.85       -0.04      5.99 o
  -5   7  18        7.87        3.30      5.92 o
  -4   7  18       21.88       17.59      9.43 o
  -3   7  18        3.55       14.76      7.70 o
  -2   7  18        8.18        9.21      5.63 o
  -1   7  18        6.68       10.69      7.94 o
   0   7  18      106.96      136.32     27.37 o
   1   7  18        6.71        9.89      8.65 o
  -5   8  18        9.02        5.73     10.26 o
  -4   8  18        1.02        7.64     10.79 o
  -3   8  18        7.88       14.43      8.50 o
  -2   8  18       17.59       12.82      9.66 o
  -1   8  18        0.55       14.63      8.65 o
   0   8  18       29.77       33.24     16.10 o
   1   8  18        0.55       12.92     13.07 o
   2   8  18       17.71       26.40     14.92 o
  -4   9  18        9.80       13.59     12.11 o
  -3   9  18        2.40       29.20     10.16 o
  -2   9  18        3.97        4.22      4.79 o
  -1   9  18        7.90        2.45      8.65 o
   0   9  18        0.33       11.83      9.35 o
   1   9  18        7.81        3.87      6.46 o
   2   9  18        3.96       11.17     11.35 o
   3   9  18        2.39       10.25     10.11 o
  -3  10  18        7.43        4.01      8.37 o
  -2  10  18        0.51       -0.22      4.60 o
  -1  10  18        5.82        7.07      8.49 o
   0  10  18        0.13        5.17      6.53 o
   1  10  18        5.81       -4.51      6.93 o
   2  10  18        0.51        0.06      8.95 o
   3  10  18        7.36        6.45      9.74 o
  -1  11  18        4.36        0.65      7.42 o
   0  11  18        0.72       -4.20      6.94 o
   1  11  18        4.36       -2.38      6.01 o
   1   0  19      189.50      187.67     10.34 o
   2   0  19       42.15       47.80      4.84 o
   3   0  19       36.77       42.48      5.65 o
   4   0  19       16.59       12.28      4.15 o
   5   0  19       47.71       41.72     13.86 o
   6   0  19        0.73       10.45      5.62 o
   7   0  19        0.00       -6.90      6.90 o
  -7   1  19        1.57        3.76      4.76 o
  -6   1  19       16.21       11.14      7.66 o
  -5   1  19       10.11        4.11      5.83 o
  -4   1  19        5.41        3.29      6.32 o
  -3   1  19       35.83       29.81      4.35 o
  -2   1  19      156.50      159.84      9.78 o
  -1   1  19       49.22       50.04      5.55 o
   0   1  19        0.73        4.13      3.61 o
   1   1  19       49.53       47.94      5.71 o
   2   1  19      157.04      154.43     11.83 o
   3   1  19       35.55       32.62      7.44 o
   4   1  19        5.50        7.03      5.90 o
   5   1  19       10.05        7.01      4.90 o
   6   1  19       16.35       17.05      8.77 o
   7   1  19        1.57        4.50      6.99 o
  -7   2  19        4.62        2.70      9.14 o
  -6   2  19       15.43       32.44     10.75 o
  -5   2  19        0.85        1.27      5.08 o
  -4   2  19        4.25        8.11      5.97 o
  -3   2  19        0.64        4.58      3.43 o
  -2   2  19       12.86        8.55      4.05 o
  -1   2  19      101.69       99.65     11.30 o
   0   2  19      314.41      363.69     34.66 o
   1   2  19      101.92      113.74     16.86 o
   2   2  19       12.76       13.66      4.17 o
   4   2  19        4.26        9.90      5.81 o
   5   2  19        0.82       -0.22      4.72 o
   6   2  19       15.36       17.71      7.75 o
   7   2  19        4.63        1.10      6.85 o
  -7   3  19       14.10        7.58     15.97 o
  -6   3  19       18.70       17.44      7.35 o
  -5   3  19        8.13       17.01      7.24 o
  -4   3  19       46.55       44.70     10.30 o
  -3   3  19        5.29        8.50      8.25 o
  -2   3  19        1.42       -2.42      3.44 o
  -1   3  19      160.17      144.45     12.24 o
   0   3  19        1.95        7.13      3.86 o
   1   3  19      161.26      181.59     11.37 o
   2   3  19        1.43        2.85      3.26 o
   4   3  19       46.36       47.31     11.13 o
   5   3  19        8.21        4.32      5.14 o
   6   3  19       18.70       12.18     15.09 o
   7   3  19       14.02        7.67      5.02 o
  -6   4  19        4.96        3.03     15.72 o
  -5   4  19       10.21       31.51     34.14 o
  -4   4  19        6.80       16.28      7.81 o
  -3   4  19       23.25       74.78     32.52 o
  -2   4  19       29.39       34.18      7.68 o
  -1   4  19       96.93       88.37     20.28 o
   0   4  19       30.25       53.66     16.78 o
   1   4  19       96.34       86.14     11.38 o
   2   4  19       29.49       25.26      5.07 o
   3   4  19       23.13       24.39      5.97 o
   4   4  19        6.80        0.19      2.38 o
   5   4  19       10.25       15.57      5.76 o
   6   4  19        4.92        2.37      2.89 o
  -6   5  19       17.71       13.83      8.72 o
  -5   5  19       14.64        8.97      6.92 o
  -4   5  19        3.62       -4.05      5.31 o
  -3   5  19       12.88       13.05      6.00 o
  -2   5  19       17.65       16.10      5.79 o
  -1   5  19       51.46       66.48     18.08 o
   0   5  19       99.64       87.35     22.64 o
   1   5  19       51.98       41.63      6.33 o
   3   5  19       12.92       12.67      4.86 o
   4   5  19        3.61       11.05      6.56 o
   6   5  19       17.61       12.41     14.15 o
  -6   6  19        2.44        9.54      7.34 o
  -5   6  19        2.20       11.94     16.19 o
  -4   6  19        7.17       11.49      6.19 o
  -3   6  19       11.73       14.41      6.05 o
  -2   6  19        3.33        4.32      9.47 o
  -1   6  19       15.75       11.38     10.79 o
   0   6  19       13.16       40.66     16.98 o
   1   6  19       15.61       33.82     14.64 o
   6   6  19        2.46       10.64     19.96 o
  -5   7  19        6.33        2.40      5.00 o
  -4   7  19       17.77       25.99     12.03 o
  -3   7  19        3.72        7.75     12.76 o
  -2   7  19        5.78        6.99      6.93 o
  -1   7  19       53.54       74.70     21.48 o
   0   7  19       37.96       47.48     16.84 o
   1   7  19       53.57       68.14     21.52 o
  -4   8  19        9.90        8.32      7.38 o
  -3   8  19        3.29        3.89      3.90 o
  -2   8  19        6.30        3.46      4.93 o
  -1   8  19        0.91        1.45      4.39 o
   0   8  19       33.22       24.14     12.97 o
   1   8  19        0.90        4.96      9.63 o
   2   8  19        6.20        4.70     11.82 o
  -4   9  19        1.05        6.23      6.96 o
  -3   9  19        5.43       19.62      9.52 o
  -2   9  19        0.61        9.39      6.45 o
  -1   9  19        1.19        6.00      4.20 o
   0   9  19        0.62       -3.05      7.60 o
   1   9  19        1.15        2.92      6.20 o
   2   9  19        0.62        7.02      9.63 o
   3   9  19        5.37        5.31      7.81 o
  -2  10  19        1.17        0.03      9.50 o
  -1  10  19        1.22       -3.11      6.33 o
   0  10  19        4.11        0.65      4.69 o
   1  10  19        1.21       -9.06      9.06 o
   2  10  19        1.17       14.20     11.31 o
   0   0  20       18.76       37.04     11.15 o
   1   0  20       71.38       68.47      6.51 o
   2   0  20      120.07      123.93      7.89 o
   3   0  20       90.78       97.96      8.90 o
   4   0  20        1.14       11.21      3.84 o
   5   0  20       29.56       32.72     11.50 o
   6   0  20        4.79        6.60      7.62 o
   7   0  20        0.47        0.17      7.03 o
  -7   1  20        0.87        1.49      6.31 o
  -6   1  20        5.44       19.86     10.70 o
  -5   1  20        6.51        4.91      3.85 o
  -4   1  20        4.43       14.27      6.89 o
  -3   1  20        5.95        8.74      2.75 o
  -2   1  20        5.87        8.92      2.69 o
  -1   1  20      119.16      119.74      8.65 o
   0   1  20       47.96       52.96      6.23 o
   1   1  20      118.67      123.40     11.31 o
   2   1  20        5.81        4.28      3.31 o
   3   1  20        6.02        1.25      2.62 o
   4   1  20        4.35        4.75      4.28 o
   5   1  20        6.48        7.80      6.92 o
   6   1  20        5.46       25.16     19.50 o
   7   1  20        0.88       -6.01      6.54 o
  -6   2  20        8.69       14.23     10.63 o
  -5   2  20        2.92        7.59      6.36 o
  -4   2  20        7.16       -0.02      4.55 o
  -3   2  20       25.82       33.86      6.93 o
  -2   2  20      145.35      161.53     11.78 o
  -1   2  20      133.29      142.84     13.95 o
   0   2  20       13.14        7.83      4.11 o
   1   2  20      133.52      137.86     11.62 o
   2   2  20      144.93      151.20     11.94 o
   3   2  20       25.80       16.55      6.97 o
   4   2  20        7.31       11.99      6.19 o
   5   2  20        2.97        5.33      4.44 o
   6   2  20        8.58       21.86      9.06 o
  -6   3  20        3.63        3.60      6.01 o
  -5   3  20        1.60        7.80      5.77 o
  -4   3  20        2.03        3.96      4.65 o
  -3   3  20       37.23       37.09      7.56 o
  -2   3  20       10.76       18.57      6.99 o
  -1   3  20       36.32       31.50      6.39 o
   0   3  20       30.52       36.65     13.23 o
   1   3  20       36.38       39.72      5.67 o
   2   3  20       10.76       12.17      3.12 o
   4   3  20        2.05        5.24      5.84 o
   5   3  20        1.59       -4.93      4.93 o
   6   3  20        3.70       10.44      5.87 o
  -6   4  20        3.34        8.95      8.40 o
  -5   4  20        1.79        2.70      6.87 o
  -4   4  20        5.56        5.77      5.16 o
  -3   4  20       24.26       34.03     11.42 o
  -2   4  20        3.80        4.23      4.86 o
  -1   4  20       96.77       75.76     19.50 o
   0   4  20       11.91       37.16     14.80 o
   1   4  20       96.68      101.71     12.54 o
   3   4  20       24.13       18.59      5.73 o
   4   4  20        5.55        1.78      2.02 o
   5   4  20        1.83       -3.39      3.39 o
  -6   5  20        2.16        4.33      4.56 o
  -5   5  20        2.41        2.24      6.92 o
  -4   5  20        3.41        4.96      4.52 o
  -3   5  20       32.08       25.72      7.82 o
  -2   5  20       14.02       10.20      5.06 o
  -1   5  20       61.39       75.08     20.32 o
   0   5  20        0.94        6.35      9.24 o
   1   5  20       61.59       57.88      7.75 o
   6   5  20        2.16       15.98     13.14 o
  -5   6  20        6.63       17.57      7.44 o
  -4   6  20        6.19       -1.23      5.29 o
  -3   6  20        4.30        3.44      4.35 o
  -2   6  20       23.17       30.71      9.48 o
  -1   6  20       56.99       70.99     19.52 o
   0   6  20       82.26      100.90     23.95 o
   1   6  20       57.02       77.01     21.43 o
  -5   7  20        2.14       15.20     11.53 o
  -4   7  20        0.19        8.15      9.68 o
  -3   7  20        2.51        2.75      6.00 o
  -2   7  20       27.62       42.31     16.14 o
  -1   7  20        1.34        0.97      7.10 o
   0   7  20       13.43       34.07     16.36 o
   1   7  20        1.33       11.03      9.23 o
   2   7  20       27.62       30.05     15.59 o
  -4   8  20       12.62       22.86     12.66 o
  -3   8  20        1.89        7.19      4.89 o
  -2   8  20       12.90       21.29     13.04 o
  -1   8  20       11.61       -6.68      8.90 o
   0   8  20        5.13       29.84     14.40 o
   1   8  20       11.57        7.18     11.36 o
   2   8  20       12.91       21.25     13.58 o
  -3   9  20        2.90        3.25      8.04 o
  -2   9  20        9.04       12.92     14.37 o
  -1   9  20        3.22        6.43      9.58 o
   0   9  20        0.00        7.12      8.10 o
   1   9  20        3.22      -12.08     12.08 o
   2   9  20        9.01       20.60     16.01 o
   3   9  20        2.87       20.12     17.17 o
  -2  10  20        1.18       10.23      7.32 o
  -1  10  20        3.26       -3.48      6.48 o
   0  10  20        0.77        3.59     11.86 o
   1  10  20        3.26        6.82      8.34 o
   2  10  20        1.17        6.27     13.15 o
   1   0  21       55.52       55.20      6.05 o
   2   0  21       65.79       68.34      7.68 o
   3   0  21       54.02       76.59      8.10 o
   4   0  21        5.66        1.58      2.56 o
   5   0  21        0.40        5.50      6.72 o
   6   0  21        5.40       10.85      8.35 o
  -6   1  21        8.95       22.38     11.66 o
  -5   1  21       31.27       46.07     11.05 o
  -4   1  21        0.97       -3.63      4.44 o
  -3   1  21       21.29       23.71      4.69 o
  -2   1  21       17.44       25.47      4.33 o
  -1   1  21       11.06        3.97      2.61 o
   0   1  21       37.46       37.46      6.62 o
   1   1  21       11.10        9.38      5.70 o
   2   1  21       17.37       19.25      4.81 o
   3   1  21       21.42       25.03      5.26 o
   4   1  21        0.96        0.88      3.03 o
   5   1  21       31.13       39.97     12.52 o
   6   1  21        8.98        8.51      8.88 o
  -6   2  21        3.81        0.78      3.20 o
  -5   2  21        1.39        5.81      8.47 o
  -4   2  21        5.56       13.04      5.61 o
  -3   2  21       15.79       11.39      4.27 o
  -2   2  21       26.86       31.61      7.17 o
  -1   2  21       36.20       39.30      7.83 o
   0   2  21       41.80       40.32      8.51 o
   1   2  21       36.09       48.17      7.41 o
   2   2  21       27.09       30.16      5.67 o
   3   2  21       15.71       25.79      7.87 o
   4   2  21        5.51       16.57      9.69 o
   5   2  21        1.38        9.81      6.40 o
   6   2  21        3.80       -6.73      6.73 o
  -6   3  21       12.55       28.04      8.79 o
  -5   3  21       19.34       16.92      6.94 o
  -4   3  21       15.43       27.72      8.75 o
  -3   3  21        8.78        0.22      3.77 o
  -2   3  21       30.45       30.54      8.28 o
  -1   3  21       50.69       51.54     17.30 o
   0   3  21        0.02        1.95      2.45 o
   1   3  21       50.61       53.11      7.26 o
   2   3  21       30.62       36.60      8.39 o
   4   3  21       15.32       15.57      6.09 o
   5   3  21       19.37       11.52      7.67 o
   6   3  21       12.48       22.02      9.31 o
  -6   4  21        2.72        2.82      5.09 o
  -5   4  21       13.92        7.72     26.65 o
  -4   4  21       16.16       12.97      6.75 o
  -3   4  21       13.07       27.44      7.90 o
  -2   4  21        1.46       -3.41      3.41 o
  -1   4  21       19.07       30.89     13.22 o
   0   4  21       20.11       26.97     12.18 o
   1   4  21       18.91       27.73      7.13 o
   3   4  21       13.01       17.43      5.97 o
  -5   5  21        5.37        4.88      4.20 o
  -4   5  21        8.21       17.78     14.10 o
  -3   5  21       17.30       17.90      7.31 o
  -2   5  21        1.54        6.21      6.66 o
  -1   5  21       10.66       10.13      9.76 o
   0   5  21       93.92      146.42     29.10 o
   1   5  21       10.82        7.91      6.07 o
  -5   6  21        3.85       -7.63     13.45 o
  -4   6  21        5.35        6.39      4.25 o
  -3   6  21        7.20       17.25      7.87 o
  -2   6  21        9.46       11.50      8.45 o
  -1   6  21        1.52        1.23      7.21 o
   0   6  21       16.72       38.85     15.34 o
   1   6  21        1.55      110.28     40.42 o
  -4   7  21        4.25       -8.85      8.85 o
  -3   7  21        1.05       -2.15      7.28 o
  -2   7  21        0.23        9.69      8.64 o
  -1   7  21        2.38        8.66      8.94 o
   0   7  21        4.54        7.92      8.78 o
   1   7  21        2.40       -2.58      6.02 o
   2   7  21        0.22       22.51     15.64 o
  -4   8  21        0.87       10.46     11.26 o
  -3   8  21        2.23        4.64      3.83 o
  -2   8  21        4.74        4.27      7.79 o
  -1   8  21        2.08       -0.03      4.22 o
   0   8  21        1.17        4.63      8.57 o
   1   8  21        2.07        3.11      8.06 o
   2   8  21        4.76       11.63     12.25 o
  -3   9  21        2.36        9.42     12.38 o
  -2   9  21        0.76       -4.91      7.41 o
  -1   9  21        0.34        1.00      8.47 o
   0   9  21        0.49        6.68      8.07 o
   1   9  21        0.34       -3.30      6.59 o
   2   9  21        0.77        9.72      9.30 o
   3   9  21        2.34       17.88     14.58 o
  -1  10  21        5.64       -4.76      7.31 o
   0  10  21        0.77        0.43      8.49 o
   1  10  21        5.61       16.48     14.38 o
   0   0  22       19.61       14.12      4.63 o
   1   0  22        1.86        5.19      2.79 o
   2   0  22        7.77        9.34      3.27 o
   3   0  22       23.37       26.47      5.22 o
   4   0  22        1.49        2.28      3.19 o
   5   0  22       19.51       30.98     13.33 o
   6   0  22        3.11        1.00      6.47 o
  -6   1  22        2.95        4.50      8.56 o
  -5   1  22        0.89        6.34      5.09 o
  -4   1  22        1.16       -3.58      6.82 o
  -3   1  22        1.77        5.43      3.33 o
  -2   1  22        8.71        5.42      2.71 o
  -1   1  22       10.39        5.42      2.86 o
   0   1  22       16.56       10.48      8.08 o
   1   1  22       10.57       11.39      4.85 o
   2   1  22        8.68        4.44      6.23 o
   3   1  22        1.75       -1.61      2.77 o
   4   1  22        1.17        7.58      5.49 o
   5   1  22        0.89        2.09      4.79 o
   6   1  22        2.92       -0.50      4.46 o
  -6   2  22        2.56        2.66      8.29 o
  -5   2  22        1.77        5.53     11.14 o
  -4   2  22        1.21       -0.45      4.02 o
  -3   2  22        6.95        7.27      3.38 o
  -2   2  22       53.37       63.48     10.05 o
  -1   2  22       51.21       60.24      8.15 o
   0   2  22      102.87      124.41     13.36 o
   1   2  22       51.16       51.30      7.85 o
   2   2  22       53.73       50.35     11.16 o
   3   2  22        7.02        7.84      4.81 o
   4   2  22        1.28        2.42      4.56 o
   5   2  22        1.78        4.34      6.25 o
   6   2  22        2.53        0.73      3.39 o
  -6   3  22        3.22        1.83      5.26 o
  -5   3  22        2.92        6.89      4.54 o
  -4   3  22       11.49       20.85      8.43 o
  -3   3  22        0.28        0.47      3.90 o
  -2   3  22        6.24       10.66      8.77 o
  -1   3  22        8.21        8.36      5.64 o
   0   3  22       13.92       18.35     10.83 o
   1   3  22        8.20       11.05      6.83 o
   2   3  22        6.31        7.92      4.49 o
   4   3  22       11.50        6.86      4.67 o
   5   3  22        2.91        4.16      6.64 o
  -5   4  22        3.36        2.67      3.36 o
  -4   4  22        4.21        5.99      4.99 o
  -3   4  22       12.31       14.24      5.68 o
  -2   4  22        2.93        6.54      5.83 o
  -1   4  22       10.06       11.24      9.63 o
   0   4  22       16.28       12.43      9.00 o
   1   4  22       10.07        8.46      4.41 o
  -5   5  22        7.21        3.24      4.86 o
  -4   5  22        3.06        6.98      5.72 o
  -3   5  22        5.39        4.58      8.27 o
  -2   5  22        0.95        8.91      7.37 o
  -1   5  22        5.61       11.86     10.08 o
   0   5  22       12.39        4.70     11.44 o
   1   5  22        5.47        5.56      9.63 o
  -5   6  22        5.90       19.09      8.39 o
  -4   6  22        0.12        5.54     10.51 o
  -3   6  22        5.61        7.73      7.65 o
  -2   6  22        8.56        0.80      7.59 o
  -1   6  22        6.98       15.32     10.37 o
   0   6  22       12.94       19.53     15.12 o
   1   6  22        7.09       38.73     20.76 o
  -4   7  22        0.60        2.77      9.99 o
  -3   7  22        0.84        4.46      5.15 o
  -2   7  22       17.97       26.04     14.50 o
  -1   7  22        1.59      -11.66     11.66 o
   0   7  22        7.19       15.73     11.43 o
   1   7  22        1.64        8.09      8.88 o
   2   7  22       17.96       23.18     15.39 o
  -3   8  22        0.67       -2.29      6.23 o
  -2   8  22        7.80        0.56      8.68 o
  -1   8  22        6.86        6.39      7.81 o
   0   8  22        4.70       22.33     13.37 o
   1   8  22        6.89        5.31      7.22 o
   2   8  22        7.80        4.03     10.53 o
  -2   9  22        3.24        6.89      7.16 o
  -1   9  22        4.77        3.94     10.14 o
   0   9  22        0.19        4.50      5.81 o
   1   9  22        4.79        2.36      6.30 o
   2   9  22        3.22        0.07      7.50 o
   1   0  23        4.22        4.04      3.85 o
   2   0  23        3.11        6.40      3.97 o
   3   0  23        2.14        4.62      2.86 o
   4   0  23        2.93       -0.05      6.98 o
   5   0  23        0.78       -1.62      4.06 o
   6   0  23        0.38        8.60      8.63 o
  -6   1  23        2.20        5.40     10.83 o
  -5   1  23        4.83       -4.76      6.53 o
  -4   1  23        0.05        2.92      4.16 o
  -3   1  23        7.48        8.70      3.79 o
  -2   1  23       63.70       71.30     10.07 o
  -1   1  23        9.68        2.15      3.90 o
   0   1  23       17.52       11.17      4.73 o
   1   1  23        9.60        9.88      3.66 o
   2   1  23       63.85       84.09     10.35 o
   3   1  23        7.47       12.89      3.35 o
   4   1  23        0.04        4.29      6.44 o
   5   1  23        4.89       -3.51      5.21 o
   6   1  23        2.19        7.77      5.54 o
  -6   2  23        1.17       -1.63      4.09 o
  -5   2  23        1.49       15.31      7.47 o
  -4   2  23       14.59       17.08      7.55 o
  -3   2  23        2.87        7.50      4.41 o
  -2   2  23        9.59        8.63      4.70 o
  -1   2  23       11.79       20.89     11.97 o
   0   2  23       58.82      100.46     23.84 o
   1   2  23       11.69       25.37      8.79 o
   2   2  23        9.56       18.17      6.89 o
   3   2  23        2.85        6.59      4.11 o
   4   2  23       14.54       24.65      9.29 o
   5   2  23        1.48       10.43      8.74 o
  -5   3  23        5.00        8.92      6.63 o
  -4   3  23        0.06       10.22      6.47 o
  -3   3  23        2.40        3.51      4.23 o
  -2   3  23        8.21        9.43      5.79 o
  -1   3  23       16.60        9.44      7.72 o
   0   3  23        2.22        8.98      9.66 o
   1   3  23       16.62       21.69      7.36 o
   2   3  23        8.35        2.95      4.85 o
  -5   4  23        4.64        0.42      5.44 o
  -4   4  23        4.04       27.60      9.42 o
  -3   4  23        2.79       11.53      6.19 o
  -2   4  23       19.53       30.02     13.86 o
  -1   4  23        2.80       -4.98      4.98 o
   0   4  23       16.85       35.81     17.88 o
   1   4  23        2.84       -3.34      4.63 o
  -5   5  23        2.40        6.56      9.23 o
  -4   5  23        1.11        5.47      5.46 o
  -3   5  23       13.52       20.46      8.05 o
  -2   5  23        6.52        0.03      6.42 o
  -1   5  23        1.70       -4.13      6.40 o
   0   5  23        9.72       21.88     13.31 o
   1   5  23        1.73        3.75      6.27 o
  -4   6  23        1.01       -1.38      4.83 o
  -3   6  23        1.44        8.61      7.15 o
  -2   6  23        5.25       17.29     12.81 o
  -1   6  23        2.91       16.88      9.89 o
   0   6  23       59.53       67.51     22.64 o
   1   6  23        2.91        6.58     11.42 o
  -4   7  23        1.38        0.03      5.59 o
  -3   7  23        1.03       -4.71     11.46 o
  -2   7  23        4.73        4.64     10.57 o
  -1   7  23        4.49        1.32      5.97 o
   0   7  23       21.99       26.85     16.36 o
   1   7  23        4.47        3.07      9.38 o
   2   7  23        4.70        2.27      8.85 o
  -3   8  23        3.62        0.13      9.75 o
  -2   8  23        3.22       -9.91      9.91 o
  -1   8  23       12.47        0.38     12.19 o
   0   8  23        0.49       -0.03      5.44 o
   1   8  23       12.44        2.33      5.41 o
   2   8  23        3.24        5.72      8.44 o
   3   8  23        3.64        0.04      9.38 o
  -1   9  23        0.18       -7.40      8.55 o
   0   9  23        1.26       15.40     11.57 o
   1   9  23        0.18        2.86      8.64 o
   0   0  24       21.99       40.41     16.36 o
   1   0  24        0.01       -3.52      3.52 o
   2   0  24       34.60       30.38      7.03 o
   3   0  24        3.10        6.20      3.74 o
   4   0  24        0.61       -3.60     10.15 o
   5   0  24        8.79       12.96      8.50 o
  -5   1  24        4.71       -4.06     15.81 o
  -4   1  24       16.83       22.01      8.20 o
  -3   1  24        1.02       -0.11      3.42 o
  -2   1  24        5.31        7.53      4.89 o
  -1   1  24       18.44       12.00      6.45 o
   0   1  24       55.75       57.18     12.03 o
   1   1  24       18.42       15.14      7.11 o
   2   1  24        5.34       -0.02      3.36 o
   3   1  24        1.03        1.30      2.59 o
   4   1  24       16.83       15.01      7.51 o
   5   1  24        4.70        1.00      2.92 o
  -5   2  24        0.69       24.33     36.89 o
  -4   2  24       15.21       15.86      7.85 o
  -3   2  24        0.39       -3.82      5.51 o
  -2   2  24       17.32        7.99      4.14 o
  -1   2  24       30.60       24.60     10.28 o
   0   2  24       25.16       43.56     18.83 o
   1   2  24       30.57       41.68     11.38 o
   2   2  24       17.38       18.51      7.65 o
   3   2  24        0.38        1.49      2.88 o
   4   2  24       15.26       22.13      8.70 o
  -5   3  24       10.46        1.83      5.39 o
  -4   3  24        2.81        5.00      5.25 o
  -3   3  24        1.76        3.31      3.84 o
  -2   3  24        2.18        2.39      4.73 o
  -1   3  24        9.51       -3.65      5.95 o
   0   3  24        0.20       -8.39      8.39 o
   1   3  24        9.51       15.68      6.04 o
  -5   4  24        1.10        0.52      9.03 o
  -4   4  24        1.42        4.46      5.45 o
  -3   4  24       10.07        7.33      5.46 o
  -2   4  24        9.06       20.64     12.39 o
  -1   4  24        1.92       -9.48      9.48 o
   0   4  24       87.43      145.01     30.52 o
  -4   5  24        3.82       -3.15      6.58 o
  -3   5  24        3.41       11.72      7.77 o
  -2   5  24        0.66        0.03      7.42 o
  -1   5  24       11.58       -7.64      9.64 o
   0   5  24       17.62       46.70     19.84 o
   1   5  24       11.69       19.40     14.17 o
  -4   6  24        3.39       10.06     12.22 o
  -3   6  24        3.99        1.93      6.68 o
  -2   6  24        1.12        0.93      6.68 o
  -1   6  24       20.64       26.16     15.11 o
   0   6  24        5.54       12.48     13.09 o
   1   6  24       20.70       34.62     18.32 o
  -3   7  24        0.38      -14.33     14.33 o
  -2   7  24        2.52       12.73     11.59 o
  -1   7  24        5.48       19.37     13.66 o
   0   7  24        2.23        0.03      6.58 o
   1   7  24        5.55        3.99      5.54 o
   2   7  24        2.53       18.52     16.42 o
  -2   8  24        3.07      -12.18     12.18 o
  -1   8  24        4.03       13.38     13.49 o
   0   8  24        3.11       16.70     13.17 o
   1   8  24        4.00       10.89      9.38 o
   2   8  24        3.05       12.97     11.58 o
   1   0  25        2.24        1.33      5.07 o
   2   0  25        1.34        4.95      5.54 o
   3   0  25        5.50        6.85      3.85 o
   4   0  25        0.26       -1.72      4.28 o
   5   0  25        2.00       10.21      8.42 o
  -5   1  25        5.75        8.14      7.70 o
  -4   1  25        2.24       12.73      6.32 o
  -3   1  25        0.52       -3.18      3.18 o
  -2   1  25        2.16        2.95      3.18 o
  -1   1  25        0.20        1.13      3.18 o
   0   1  25        1.31        5.87      4.30 o
   1   1  25        0.20       -1.75      3.00 o
   2   1  25        2.18        4.10      3.47 o
   3   1  25        0.54        0.36      5.58 o
   4   1  25        2.22        7.56      6.51 o
   5   1  25        5.72       20.29      9.26 o
  -5   2  25        2.53       -0.95      5.74 o
  -4   2  25        6.56        8.86      5.39 o
  -3   2  25        4.76        0.25      4.92 o
  -2   2  25        4.89        1.42      4.32 o
  -1   2  25        2.34        2.56      6.32 o
   0   2  25        3.13       11.57      6.86 o
   1   2  25        2.34        1.84      4.01 o
   2   2  25        4.91        3.35      3.42 o
  -5   3  25        2.05        4.47      6.55 o
  -4   3  25        1.22       11.59      7.06 o
  -3   3  25        6.06        3.64      3.58 o
  -2   3  25        2.51        6.33      5.18 o
  -1   3  25       20.16       15.33      7.54 o
   0   3  25        3.16       16.98     13.58 o
   1   3  25       20.25       24.37      8.82 o
  -4   4  25        1.24       -5.42      5.42 o
  -3   4  25        1.20       -2.89      5.21 o
  -2   4  25       11.49       17.23     11.18 o
  -1   4  25       10.09       15.76     11.01 o
   0   4  25       14.97       27.66     16.00 o
   1   4  25       10.12       16.31     16.27 o
  -4   5  25        1.79        5.72      6.34 o
  -3   5  25        1.96        2.27      4.02 o
  -2   5  25        1.78       12.56     11.65 o
  -1   5  25        6.94       16.83      8.02 o
   0   5  25       10.67       19.79     13.40 o
   1   5  25        6.91       12.59     10.89 o
  -3   6  25        0.20        0.03      4.62 o
  -2   6  25        1.25        9.87      8.41 o
  -1   6  25        6.35        3.39      8.67 o
   0   6  25        1.21        4.98      8.39 o
   1   6  25        6.32        1.04      9.13 o
   2   6  25        1.26      -13.02     13.02 o
  -2   7  25        5.13       22.50     14.09 o
  -1   7  25       12.34       34.34     16.96 o
   0   7  25        0.45        7.55      8.46 o
   1   7  25       12.27       14.65     15.58 o
   2   7  25        5.11        3.61      6.60 o
   0   8  25       13.85       18.49     11.32 o
   0   0  26        0.10       -6.89     10.04 o
   1   0  26        0.05       -2.51      5.02 o
   2   0  26        3.77       10.03      4.84 o
   3   0  26        1.31        1.99      3.15 o
   4   0  26        0.46       -3.43      7.71 o
  -4   1  26        3.06       -5.98     10.26 o
  -3   1  26        4.62       11.44      5.63 o
  -2   1  26        1.82       -2.63      4.55 o
  -1   1  26       10.46        0.18      5.44 o
   0   1  26       24.89       19.54      7.41 o
   1   1  26       10.53        5.94      7.36 o
   2   1  26        1.84        0.70      5.20 o
   3   1  26        4.59        9.47      7.33 o
  -4   2  26        6.69       10.71      6.36 o
  -3   2  26        1.12        7.49      3.86 o
  -2   2  26        6.08        1.22      5.09 o
  -1   2  26       10.05       -1.45     10.71 o
   0   2  26       25.16       33.72     10.87 o
   1   2  26       10.09        2.03      7.54 o
   2   2  26        6.08       18.34     10.12 o
  -4   3  26        0.12       -0.71      6.34 o
  -3   3  26        1.01        3.07      6.37 o
  -2   3  26        1.71        6.59     10.75 o
  -1   3  26       10.96       15.39      7.16 o
   0   3  26       20.52       30.52     16.11 o
  -4   4  26        9.33       39.64     17.47 o
  -3   4  26        4.45        1.76      7.00 o
  -2   4  26        3.77        4.35      5.02 o
  -1   4  26        8.43       12.68     13.81 o
   0   4  26        0.04       -0.24      6.85 o
   1   4  26        8.41       22.07     16.01 o
  -3   5  26        0.63        7.56      7.20 o
  -2   5  26        1.24       -0.03      7.99 o
  -1   5  26        9.87       16.29     16.00 o
   0   5  26        5.45       -4.91      7.54 o
   1   5  26        9.86        0.80      7.90 o
  -2   6  26        0.24       -6.32      7.84 o
  -1   6  26        3.91       20.57     16.34 o
   0   6  26        0.17        7.92      7.76 o
   1   6  26        3.87       20.81     14.58 o
   2   6  26        0.24        0.04     12.09 o
  -1   7  26        3.45        4.90      7.76 o
   0   7  26        2.99        7.65      9.08 o
   1   7  26        3.40       22.64     17.14 o
   1   0  27        0.04       -7.85     10.05 o
   2   0  27        0.62        5.48      5.68 o
   3   0  27        0.00        8.49      8.13 o
   4   0  27        1.62       -2.53     12.77 o
  -4   1  27        0.74        2.82      5.93 o
  -3   1  27        0.98       -5.79     23.18 o
  -2   1  27        1.34        0.87      4.74 o
  -1   1  27        3.96       -6.27      7.69 o
   0   1  27        0.58        6.52      3.96 o
   1   1  27        3.98        2.12      4.16 o
   2   1  27        1.35       -2.00      3.61 o
  -4   2  27        3.18        8.66      8.63 o
  -3   2  27        1.57        3.39      4.11 o
  -2   2  27        1.70        8.63     10.60 o
  -1   2  27       10.71       12.79      9.63 o
   0   2  27        0.95        6.73      5.69 o
   1   2  27       10.70        8.32      4.41 o
   2   2  27        1.71       -0.48      4.35 o
  -3   3  27        8.10       -1.70      3.99 o
  -2   3  27        3.70        0.60      4.25 o
  -1   3  27        7.97        2.15      6.12 o
   0   3  27       20.08       33.08     11.30 o
   1   3  27        8.04        9.94     11.77 o
  -3   4  27        1.68       -1.37      4.77 o
  -2   4  27        1.38        9.50      6.76 o
  -1   4  27        1.42        0.03      5.59 o
   0   4  27        0.16       15.05     14.60 o
   1   4  27        1.42       17.98     14.72 o
  -2   5  27        1.73        0.67      9.02 o
  -1   5  27        0.60       10.79     12.25 o
   0   5  27        0.02       -9.49      9.49 o
   1   5  27        0.61        1.14     10.59 o
  -1   6  27        2.30       18.74     14.16 o
   0   6  27        3.05      -11.15     11.15 o
   1   6  27        2.28       -9.56      9.56 o
   0   0  28        0.06       -2.25      4.51 o
   1   0  28        0.87       -4.22      4.22 o
   2   0  28        0.55       -0.60      5.33 o
   3   0  28        2.85       -0.03      8.55 o
  -3   1  28        0.05       -5.64      6.71 o
  -2   1  28        0.01       -2.40      8.14 o
  -1   1  28        4.84        5.12      4.92 o
   0   1  28        1.04        3.48      3.63 o
   1   1  28        4.85        0.99      4.74 o
   2   1  28        0.01       -0.02      4.73 o
  -3   2  28        0.75        3.92      4.64 o
  -2   2  28        1.33        1.73      4.28 o
  -1   2  28        1.77        1.33      3.81 o
   0   2  28        7.37       25.38      8.05 o
   1   2  28        1.80       -0.02      6.72 o
   2   2  28        1.32        9.48      9.94 o
  -3   3  28        1.32        9.44     10.78 o
  -2   3  28        1.37        0.03      4.76 o
  -1   3  28        3.86       -1.31     15.28 o
   0   3  28        2.96        2.44     14.89 o
   1   3  28        3.83        1.71      4.65 o
  -2   4  28        2.72        4.48      5.54 o
  -1   4  28        0.42        0.76      6.12 o
   0   4  28        8.68        7.36      6.16 o
   1   4  28        0.42       31.98     17.39 o
  -1   5  28        1.52        5.25      5.38 o
   0   5  28        8.79        1.71      7.99 o
   1   5  28        1.53       17.67     15.50 o
   1   0  29        2.52       -2.05      4.66 o
   2   0  29        8.43       14.36     11.85 o
   3   0  29        0.93       -0.03      7.53 o
  -3   1  29        4.27        2.75      8.80 o
  -2   1  29        2.23       -6.46     12.15 o
  -1   1  29        2.70       -0.43      3.76 o
   0   1  29        0.00       -3.34      3.34 o
   1   1  29        2.69       -0.03      9.35 o
   2   1  29        2.21        2.87      5.71 o
  -2   2  29        0.01        3.05      3.98 o
  -1   2  29        8.84        0.29      4.57 o
   0   2  29       16.43       16.96      9.62 o
   1   2  29        8.86       19.84      9.13 o
   2   2  29        0.01       11.95     11.56 o
  -2   3  29        5.61       11.06      7.70 o
  -1   3  29        0.78        0.03      4.28 o
   0   3  29        0.75       -3.66      4.46 o
   1   3  29        0.77        4.39      4.97 o
   2   3  29        5.60       18.30     12.47 o
  -1   4  29        1.98        3.80      5.61 o
   0   4  29        0.69       10.74     13.38 o
   1   4  29        1.97        0.04      7.84 o
   0   0  30        0.69        5.94      7.58 o
   1   0  30        6.41       10.85      6.39 o
   2   0  30        0.61       -0.13      5.76 o
  -1   1  30        0.91        0.54     10.44 o
   0   1  30        0.01       -5.18     18.83 o
   1   1  30        0.90       -7.20      7.85 o
  -1   2  30        0.10       -0.46      6.00 o
   0   2  30        3.97        8.30      8.92 o
   1   2  30        0.10        7.10      5.49 o
 
